# Supplementary material for: Structure and distinct supramolecular organization of a PSII-ACPII dimer from a cryptophyte alga Chroomonas placoidea
Source: Nat Commun. 2024 May 28;15:4535. doi: 10.1038/s41467-024-48878-x (PMC11133340; doi:10.1038/s41467-024-48878-x)
Supplement: Supplementary file 4 — Source Data [file 41467_2024_48878_MOESM4_ESM.xlsx]

## Sheet: Supplementary Fig 1c
Chrom.1
UV 1_280
ml	mAU
0	-0.208762
0.001	-2.56108
0.003	-2.54422
0.004	-2.53611
0.005	-2.53706
0.007	-2.5372
0.008	-2.53867
0.009	-2.54098
0.011	-2.54111
0.012	-2.54384
0.013	-2.54861
0.015	-2.56165
0.016	-2.5781
0.017	-2.59187
0.019	-2.5947
0.02	-2.58734
0.021	-2.56481
0.023	-2.52541
0.024	-2.46809
0.025	-2.38791
0.027	-2.2782
0.028	-2.14397
0.029	-2.00323
0.031	-1.89488
0.032	-1.85183
0.033	-1.87893
0.035	-1.95753
0.036	-2.06026
0.037	-2.16615
0.039	-2.26593
0.04	-2.35167
0.041	-2.42829
0.043	-2.4948
0.044	-2.55431
0.045	-2.60442
0.047	-2.63597
0.048	-2.64108
0.049	-2.63087
0.051	-2.62595
0.052	-2.63878
0.053	-2.66182
0.055	-2.68658
0.056	-2.71014
0.057	-2.73302
0.059	-2.74868
0.06	-2.75889
0.061	-2.7628
0.063	-2.76376
0.064	-2.7659
0.065	-2.76534
0.067	-2.76619
0.068	-2.76321
0.069	-2.76644
0.071	-2.76827
0.072	-2.76808
0.073	-2.76455
0.075	-2.75893
0.076	-2.75325
0.077	-2.74213
0.079	-2.72709
0.08	-2.70989
0.081	-2.69582
0.083	-2.69028
0.084	-2.69288
0.085	-2.70011
0.087	-2.70571
0.088	-2.70836
0.089	-2.70783
0.091	-2.70678
0.092	-2.70372
0.093	-2.70124
0.095	-2.69954
0.096	-2.69795
0.097	-2.69474
0.099	-2.69042
0.1	-2.69347
0.101	-2.69487
0.103	-2.69105
0.104	-2.68309
0.105	-2.67696
0.107	-2.67124
0.108	-2.65843
0.109	-2.64267
0.111	-2.63076
0.112	-2.63022
0.113	-2.63913
0.115	-2.64803
0.116	-2.65567
0.117	-2.65761
0.119	-2.66086
0.12	-2.67151
0.121	-2.68152
0.123	-2.68652
0.124	-2.6811
0.125	-2.67048
0.127	-2.65037
0.128	-2.61898
0.129	-2.56812
0.131	-2.4981
0.132	-2.41759
0.133	-2.3311
0.135	-2.25178
0.136	-2.19319
0.137	-2.14471
0.139	-2.10984
0.14	-2.08211
0.141	-2.07081
0.143	-2.07369
0.144	-2.09521
0.145	-2.11721
0.147	-2.13695
0.148	-2.15334
0.149	-2.17602
0.151	-2.20536
0.152	-2.23333
0.153	-2.25845
0.155	-2.28009
0.156	-2.30477
0.157	-2.32749
0.159	-2.34287
0.16	-2.35952
0.161	-2.37995
0.163	-2.39681
0.164	-2.40435
0.165	-2.40808
0.167	-2.41636
0.168	-2.42337
0.169	-2.42813
0.171	-2.43616
0.172	-2.44722
0.173	-2.46536
0.175	-2.48369
0.176	-2.50462
0.177	-2.52427
0.179	-2.54132
0.18	-2.55336
0.181	-2.55643
0.183	-2.56683
0.184	-2.57621
0.185	-2.58655
0.187	-2.59454
0.188	-2.60258
0.189	-2.61121
0.191	-2.6189
0.192	-2.62977
0.193	-2.64144
0.195	-2.65051
0.196	-2.65104
0.197	-2.65562
0.199	-2.66318
0.2	-1.86843
0.201	-0.00177846
0.203	-0.0084621
0.204	-0.0194793
0.205	-0.0307812
0.207	-0.0408041
0.208	-0.047366
0.209	-0.0515473
0.211	-0.0562702
0.212	-0.0629718
0.213	-0.0702934
0.215	-0.0774334
0.216	-0.0780852
0.217	-0.0760622
0.219	-0.0758188
0.22	-0.0784566
0.221	-0.0867322
0.223	-0.0948415
0.224	-0.10206
0.225	-0.106683
0.227	-0.113027
0.228	-0.11975
0.229	-0.125598
0.231	-0.125407
0.232	-0.122878
0.233	-0.125653
0.235	-0.131354
0.236	-0.137914
0.237	-0.142636
0.239	-0.143938
0.24	-0.143814
0.241	-0.14762
0.243	-0.157263
0.244	-0.165074
0.245	-0.168243
0.247	-0.172697
0.248	-0.177258
0.249	-0.182173
0.251	-0.182508
0.252	-0.1833
0.253	-0.186364
0.255	-0.189824
0.256	-0.189799
0.257	-0.187992
0.259	-0.188897
0.26	-0.195918
0.261	-0.202271
0.263	-0.211567
0.264	-0.21712
0.265	-0.220445
0.267	-0.218559
0.268	-0.217381
0.269	-0.216466
0.271	-0.218499
0.272	-0.219526
0.273	-0.219009
0.275	-0.218562
0.276	-0.218459
0.277	-0.2213
0.279	-0.2263
0.28	-0.227721
0.281	-0.23138
0.283	-0.235668
0.284	-0.240482
0.285	-0.242733
0.287	-0.238239
0.288	-0.236661
0.289	-0.240412
0.291	-0.245191
0.292	-0.246578
0.293	-0.243685
0.295	-0.247789
0.296	-0.256053
0.297	-0.262951
0.299	-0.265441
0.3	-0.263995
0.301	-0.261997
0.303	-0.262521
0.304	-0.263171
0.305	-0.26481
0.307	-0.260935
0.308	-0.259683
0.309	-0.262761
0.311	-0.266827
0.312	-0.268079
0.313	-0.264376
0.315	-0.265343
0.316	-0.272148
0.317	-0.273271
0.319	-0.269184
0.32	-0.266987
0.321	-0.274075
0.323	-0.285083
0.324	-0.293419
0.325	-0.296346
0.327	-0.296981
0.328	-0.292087
0.329	-0.284811
0.331	-0.283794
0.332	-0.285991
0.333	-0.292976
0.335	-0.302039
0.336	-0.307291
0.337	-0.312442
0.339	-0.312198
0.34	-0.313339
0.341	-0.315058
0.343	-0.314579
0.344	-0.311213
0.345	-0.309398
0.347	-0.306974
0.348	-0.311825
0.349	-0.314789
0.351	-0.31906
0.352	-0.320998
0.353	-0.32613
0.355	-0.327647
0.356	-0.32795
0.357	-0.324862
0.359	-0.323544
0.36	-0.326483
0.361	-0.33044
0.363	-0.334769
0.364	-0.334089
0.365	-0.329823
0.367	-0.330515
0.368	-0.333243
0.369	-0.336962
0.371	-0.337131
0.372	-0.334164
0.373	-0.328245
0.375	-0.328174
0.376	-0.335004
0.377	-0.345143
0.379	-0.351889
0.38	-0.351734
0.381	-0.350444
0.383	-0.349421
0.384	-0.351004
0.385	-0.349194
0.387	-0.348303
0.388	-0.350055
0.389	-0.352368
0.391	-0.353475
0.392	-0.349038
0.393	-0.348377
0.395	-0.350795
0.396	-0.351431
0.397	-0.350743
0.399	-0.349295
0.4	-0.350942
0.401	-0.354912
0.403	-0.354388
0.404	-0.355962
0.405	-0.35933
0.407	-0.361228
0.408	-0.363486
0.409	-0.366222
0.411	-0.367257
0.412	-0.365149
0.413	-0.358654
0.415	-0.355873
0.416	-0.358274
0.417	-0.361021
0.419	-0.362529
0.42	-0.362606
0.421	-0.36444
0.423	-0.365814
0.424	-0.363555
0.425	-0.363147
0.427	-0.36481
0.428	-0.368851
0.429	-0.37074
0.431	-0.370154
0.432	-0.36588
0.433	-0.365328
0.435	-0.368123
0.436	-0.374191
0.437	-0.376482
0.439	-0.376185
0.44	-0.376879
0.441	-0.378104
0.443	-0.3784
0.444	-0.379529
0.445	-0.38117
0.447	-0.385969
0.448	-0.386865
0.449	-0.382968
0.451	-0.378948
0.452	-0.378055
0.453	-0.381369
0.455	-0.389032
0.456	-0.394421
0.457	-0.395893
0.459	-0.394525
0.46	-0.393394
0.461	-0.393862
0.463	-0.391596
0.464	-0.391035
0.465	-0.394046
0.467	-0.401154
0.468	-0.405633
0.469	-0.407295
0.471	-0.407653
0.472	-0.409715
0.473	-0.412476
0.475	-0.412912
0.476	-0.41192
0.477	-0.411285
0.479	-0.408263
0.48	-0.403626
0.481	-0.403373
0.483	-0.404352
0.484	-0.407347
0.485	-0.410378
0.487	-0.40956
0.488	-0.404768
0.489	-0.403239
0.491	-0.405424
0.492	-0.407492
0.493	-0.409197
0.495	-0.411988
0.496	-0.413711
0.497	-0.410274
0.499	-0.40616
0.5	-0.405811
0.501	-0.410474
0.503	-0.413574
0.504	-0.413113
0.505	-0.41183
0.507	-0.416783
0.508	-0.422971
0.509	-0.426833
0.511	-0.424021
0.512	-0.420932
0.513	-0.420826
0.515	-0.421008
0.516	-0.421533
0.517	-0.422099
0.519	-0.425769
0.52	-0.429625
0.521	-0.427927
0.523	-0.422731
0.524	-0.416616
0.525	-0.412757
0.527	-0.41271
0.528	-0.418257
0.529	-0.427516
0.531	-0.432522
0.532	-0.4366
0.533	-0.436847
0.535	-0.431705
0.536	-0.426315
0.537	-0.421506
0.539	-0.421644
0.54	-0.419801
0.541	-0.419165
0.543	-0.420279
0.544	-0.427455
0.545	-0.434515
0.547	-0.437567
0.548	-0.434214
0.549	-0.429526
0.551	-0.425708
0.552	-0.423764
0.553	-0.423879
0.555	-0.424892
0.556	-0.426494
0.557	-0.428509
0.559	-0.430085
0.56	-0.430121
0.561	-0.429914
0.563	-0.431613
0.564	-0.433403
0.565	-0.432976
0.567	-0.431272
0.568	-0.42809
0.569	-0.426164
0.571	-0.426361
0.572	-0.429786
0.573	-0.43561
0.575	-0.437568
0.576	-0.438028
0.577	-0.438674
0.579	-0.440517
0.58	-0.4413
0.581	-0.440922
0.583	-0.437
0.584	-0.437449
0.585	-0.436986
0.587	-0.43701
0.588	-0.436371
0.589	-0.437997
0.591	-0.439555
0.592	-0.441329
0.593	-0.438253
0.595	-0.436743
0.596	-0.436117
0.597	-0.437652
0.599	-0.440678
0.6	-0.441863
0.601	-0.441485
0.603	-0.440107
0.604	-0.438604
0.605	-0.441338
0.607	-0.442669
0.608	-0.439622
0.609	-0.436063
0.611	-0.437923
0.612	-0.442523
0.613	-0.446291
0.615	-0.441708
0.616	-0.43471
0.617	-0.431336
0.619	-0.433921
0.62	-0.436881
0.621	-0.438252
0.623	-0.440776
0.624	-0.443714
0.625	-0.446132
0.627	-0.445602
0.628	-0.442891
0.629	-0.442692
0.631	-0.445459
0.632	-0.446719
0.633	-0.446464
0.635	-0.44402
0.636	-0.445924
0.637	-0.447728
0.639	-0.45217
0.64	-0.454126
0.641	-0.454942
0.643	-0.453441
0.644	-0.449736
0.645	-0.446543
0.647	-0.445727
0.648	-0.446443
0.649	-0.449743
0.651	-0.453562
0.652	-0.454457
0.653	-0.457102
0.655	-0.458095
0.656	-0.456633
0.657	-0.453562
0.659	-0.451684
0.66	-0.453094
0.661	-0.456632
0.663	-0.456307
0.664	-0.454749
0.665	-0.453714
0.667	-0.450959
0.668	-0.44952
0.669	-0.44775
0.671	-0.44833
0.672	-0.447874
0.673	-0.446484
0.675	-0.449186
0.676	-0.452678
0.677	-0.459613
0.679	-0.461736
0.68	-0.458851
0.681	-0.454039
0.683	-0.454163
0.684	-0.454484
0.685	-0.456796
0.687	-0.457574
0.688	-0.461591
0.689	-0.460838
0.691	-0.461008
0.692	-0.461492
0.693	-0.463151
0.695	-0.461372
0.696	-0.460035
0.697	-0.459902
0.699	-0.461524
0.7	-0.462136
0.701	-0.462557
0.703	-0.460863
0.704	-0.461793
0.705	-0.464869
0.707	-0.467006
0.708	-0.466934
0.709	-0.461931
0.711	-0.460456
0.712	-0.459221
0.713	-0.46228
0.715	-0.458892
0.716	-0.461345
0.717	-0.461397
0.719	-0.464634
0.72	-0.462846
0.721	-0.462008
0.723	-0.462707
0.724	-0.462741
0.725	-0.461699
0.727	-0.462371
0.728	-0.465793
0.729	-0.467184
0.731	-0.469045
0.732	-0.465617
0.733	-0.464558
0.735	-0.463738
0.736	-0.465315
0.737	-0.467814
0.739	-0.467782
0.74	-0.466344
0.741	-0.461743
0.743	-0.459391
0.744	-0.461175
0.745	-0.463153
0.747	-0.466457
0.748	-0.46591
0.749	-0.466741
0.751	-0.464388
0.752	-0.464665
0.753	-0.464235
0.755	-0.463841
0.756	-0.462916
0.757	-0.461541
0.759	-0.46216
0.76	-0.463101
0.761	-0.463365
0.763	-0.466312
0.764	-0.467403
0.765	-0.46672
0.767	-0.465824
0.768	-0.467632
0.769	-0.470239
0.771	-0.469724
0.772	-0.463674
0.773	-0.45967
0.775	-0.460178
0.776	-0.463512
0.777	-0.465556
0.779	-0.465837
0.78	-0.466036
0.781	-0.463171
0.783	-0.461369
0.784	-0.463335
0.785	-0.463617
0.787	-0.463659
0.788	-0.461046
0.789	-0.463284
0.791	-0.467688
0.792	-0.467118
0.793	-0.46781
0.795	-0.467759
0.796	-0.470743
0.797	-0.471685
0.799	-0.470365
0.8	-0.466297
0.801	-0.466112
0.803	-0.464915
0.804	-0.46805
0.805	-0.468849
0.807	-0.470438
0.808	-0.474028
0.809	-0.472974
0.811	-0.473494
0.812	-0.473881
0.813	-0.473859
0.815	-0.472742
0.816	-0.470842
0.817	-0.470545
0.819	-0.469496
0.82	-0.467592
0.821	-0.464377
0.823	-0.463167
0.824	-0.465963
0.825	-0.466621
0.827	-0.466135
0.828	-0.462401
0.829	-0.462923
0.831	-0.466249
0.832	-0.469007
0.833	-0.47165
0.835	-0.470988
0.836	-0.472504
0.837	-0.472774
0.839	-0.471735
0.84	-0.469537
0.841	-0.467215
0.843	-0.467623
0.844	-0.4697
0.845	-0.471123
0.847	-0.472067
0.848	-0.472031
0.849	-0.470765
0.851	-0.472038
0.852	-0.4728
0.853	-0.475256
0.855	-0.477306
0.856	-0.478608
0.857	-0.476384
0.859	-0.472385
0.86	-0.468184
0.861	-0.46593
0.863	-0.467255
0.864	-0.468349
0.865	-0.47293
0.867	-0.475011
0.868	-0.478719
0.869	-0.477291
0.871	-0.47453
0.872	-0.473294
0.873	-0.473908
0.875	-0.474708
0.876	-0.477474
0.877	-0.481498
0.879	-0.486025
0.88	-0.48638
0.881	-0.484679
0.883	-0.482284
0.884	-0.480268
0.885	-0.48125
0.887	-0.479918
0.888	-0.480407
0.889	-0.481941
0.891	-0.480789
0.892	-0.479884
0.893	-0.478828
0.895	-0.480423
0.896	-0.482219
0.897	-0.483706
0.899	-0.482369
0.9	-0.483788
0.901	-0.484886
0.903	-0.487176
0.904	-0.486613
0.905	-0.484733
0.907	-0.485341
0.908	-0.485297
0.909	-0.483817
0.911	-0.482868
0.912	-0.484201
0.913	-0.484861
0.915	-0.486629
0.916	-0.485077
0.917	-0.486604
0.919	-0.485644
0.92	-0.486254
0.921	-0.485769
0.923	-0.489632
0.924	-0.492269
0.925	-0.489872
0.927	-0.486024
0.928	-0.488396
0.929	-0.489845
0.931	-0.488255
0.932	-0.484122
0.933	-0.48366
0.935	-0.48494
0.936	-0.485794
0.937	-0.48596
0.939	-0.485448
0.94	-0.483856
0.941	-0.482623
0.943	-0.483577
0.944	-0.484777
0.945	-0.484845
0.947	-0.486801
0.948	-0.483768
0.949	-0.484798
0.951	-0.483145
0.952	-0.483387
0.953	-0.488571
0.955	-0.491702
0.956	-0.494005
0.957	-0.492769
0.959	-0.490745
0.96	-0.491221
0.961	-0.490463
0.963	-0.491814
0.964	-0.498614
0.965	-0.497251
0.967	-0.491529
0.968	-0.486603
0.969	-0.48702
0.971	-0.491469
0.972	-0.496271
0.973	-0.499033
0.975	-0.497914
0.976	-0.494326
0.977	-0.49326
0.979	-0.493013
0.98	-0.493812
0.981	-0.493186
0.983	-0.493147
0.984	-0.492903
0.985	-0.494654
0.987	-0.496583
0.988	-0.497885
0.989	-0.499832
0.991	-0.499038
0.992	-0.496783
0.993	-0.495915
0.995	-0.499618
0.996	-0.501049
0.997	-0.499144
0.999	-0.498442
1	-0.494971
1.001	-0.496207
1.003	-0.497675
1.004	-0.500213
1.005	-0.50145
1.007	-0.504231
1.008	-0.503878
1.009	-0.503047
1.011	-0.50118
1.012	-0.502347
1.013	-0.501525
1.015	-0.502222
1.016	-0.498563
1.017	-0.497209
1.018	-0.497579
1.02	-0.499896
1.021	-0.502522
1.022	-0.505658
1.024	-0.505638
1.025	-0.504448
1.026	-0.501958
1.028	-0.500816
1.029	-0.500417
1.03	-0.503466
1.032	-0.507603
1.033	-0.510277
1.034	-0.507696
1.036	-0.504031
1.037	-0.501273
1.038	-0.503424
1.04	-0.50669
1.041	-0.507286
1.042	-0.505055
1.044	-0.505811
1.045	-0.510566
1.046	-0.512811
1.048	-0.513561
1.049	-0.509971
1.05	-0.507818
1.052	-0.505463
1.053	-0.503753
1.054	-0.502258
1.056	-0.502641
1.057	-0.504815
1.058	-0.504569
1.06	-0.506245
1.061	-0.508262
1.062	-0.508115
1.064	-0.507184
1.065	-0.510203
1.066	-0.51565
1.068	-0.51707
1.069	-0.515118
1.07	-0.515299
1.072	-0.518059
1.073	-0.51693
1.074	-0.514145
1.076	-0.51247
1.077	-0.513446
1.078	-0.512995
1.08	-0.514124
1.081	-0.516452
1.082	-0.519347
1.084	-0.519814
1.085	-0.514717
1.086	-0.514409
1.088	-0.514164
1.089	-0.519064
1.09	-0.524803
1.092	-0.525826
1.093	-0.52201
1.094	-0.517882
1.096	-0.517155
1.097	-0.521255
1.098	-0.518804
1.1	-0.51838
1.101	-0.516946
1.102	-0.519992
1.104	-0.521999
1.105	-0.522635
1.106	-0.527574
1.108	-0.532368
1.109	-0.53202
1.11	-0.528413
1.112	-0.52491
1.113	-0.526066
1.114	-0.524859
1.116	-0.525055
1.117	-0.521773
1.118	-0.518294
1.12	-0.518581
1.121	-0.520866
1.122	-0.527199
1.124	-0.526378
1.125	-0.52725
1.126	-0.527538
1.128	-0.528674
1.129	-0.531427
1.13	-0.528602
1.132	-0.526709
1.133	-0.526011
1.134	-0.527414
1.136	-0.528389
1.137	-0.530947
1.138	-0.534518
1.14	-0.53533
1.141	-0.537511
1.142	-0.540712
1.144	-0.538064
1.145	-0.538856
1.146	-0.533109
1.148	-0.532468
1.149	-0.531882
1.15	-0.53101
1.152	-0.529575
1.153	-0.525328
1.154	-0.52263
1.156	-0.520857
1.157	-0.522006
1.158	-0.529874
1.16	-0.536955
1.161	-0.541594
1.162	-0.538021
1.164	-0.535044
1.165	-0.536096
1.166	-0.536201
1.168	-0.538024
1.169	-0.536929
1.17	-0.535726
1.172	-0.533544
1.173	-0.530533
1.174	-0.530265
1.176	-0.530859
1.177	-0.531726
1.178	-0.532383
1.18	-0.534524
1.181	-0.535902
1.182	-0.538403
1.184	-0.538646
1.185	-0.539884
1.186	-0.539031
1.188	-0.540789
1.189	-0.53655
1.19	-0.535242
1.192	-0.535921
1.193	-0.535486
1.194	-0.53242
1.196	-0.530734
1.197	-0.532195
1.198	-0.534149
1.2	-0.536523
1.201	-0.536107
1.202	-0.533458
1.204	-0.533361
1.205	-0.533307
1.206	-0.535607
1.208	-0.536338
1.209	-0.539899
1.21	-0.541259
1.212	-0.543468
1.213	-0.542842
1.214	-0.541924
1.216	-0.541128
1.217	-0.542443
1.218	-0.543053
1.22	-0.542022
1.221	-0.540861
1.222	-0.538225
1.224	-0.534285
1.225	-0.533503
1.226	-0.536481
1.228	-0.541008
1.229	-0.545305
1.23	-0.54386
1.232	-0.545808
1.233	-0.548214
1.234	-0.550456
1.236	-0.552236
1.237	-0.548839
1.238	-0.546272
1.24	-0.543066
1.241	-0.54271
1.242	-0.544904
1.244	-0.545419
1.245	-0.545758
1.246	-0.543893
1.248	-0.543219
1.249	-0.544097
1.25	-0.539886
1.252	-0.535086
1.253	-0.537088
1.254	-0.542356
1.256	-0.548619
1.257	-0.549283
1.258	-0.547687
1.26	-0.549872
1.261	-0.551791
1.262	-0.554766
1.264	-0.555425
1.265	-0.552536
1.266	-0.550953
1.268	-0.550509
1.269	-0.548157
1.27	-0.549466
1.272	-0.549278
1.273	-0.553814
1.274	-0.554716
1.276	-0.558306
1.277	-0.55862
1.278	-0.557587
1.28	-0.556095
1.281	-0.551305
1.282	-0.550197
1.284	-0.551343
1.285	-0.554454
1.286	-0.557604
1.288	-0.556429
1.289	-0.555916
1.29	-0.55714
1.292	-0.560573
1.293	-0.560426
1.294	-0.561111
1.296	-0.558342
1.297	-0.558697
1.298	-0.556247
1.3	-0.558488
1.301	-0.557924
1.302	-0.559815
1.304	-0.559294
1.305	-0.558995
1.306	-0.557352
1.308	-0.55741
1.309	-0.559798
1.31	-0.563061
1.312	-0.564395
1.313	-0.564154
1.314	-0.562673
1.316	-0.558594
1.317	-0.558026
1.318	-0.555662
1.32	-0.558372
1.321	-0.561604
1.322	-0.565065
1.324	-0.564668
1.325	-0.565232
1.326	-0.565967
1.328	-0.566058
1.329	-0.563443
1.33	-0.563242
1.332	-0.564104
1.333	-0.56382
1.334	-0.563926
1.336	-0.566051
1.337	-0.568586
1.338	-0.570065
1.34	-0.568183
1.341	-0.567831
1.342	-0.566335
1.344	-0.566175
1.345	-0.567301
1.346	-0.56851
1.348	-0.567793
1.349	-0.568812
1.35	-0.570418
1.352	-0.572968
1.353	-0.571184
1.354	-0.571307
1.356	-0.565373
1.357	-0.564266
1.358	-0.564559
1.36	-0.567233
1.361	-0.569552
1.362	-0.571694
1.364	-0.569633
1.365	-0.568942
1.366	-0.567764
1.368	-0.568767
1.369	-0.568317
1.37	-0.568848
1.372	-0.568253
1.373	-0.571834
1.374	-0.57257
1.376	-0.578162
1.377	-0.579066
1.378	-0.577394
1.38	-0.576404
1.381	-0.576221
1.382	-0.576088
1.384	-0.573785
1.385	-0.574044
1.386	-0.57509
1.388	-0.577879
1.389	-0.579389
1.39	-0.578153
1.392	-0.575579
1.393	-0.575113
1.394	-0.575489
1.396	-0.57512
1.397	-0.573722
1.398	-0.575785
1.4	-0.578591
1.401	-0.578509
1.402	-0.574697
1.404	-0.575175
1.405	-0.57713
1.406	-0.579625
1.408	-0.579108
1.409	-0.577445
1.41	-0.575536
1.412	-0.575449
1.413	-0.570893
1.414	-0.569807
1.416	-0.568895
1.417	-0.572298
1.418	-0.574676
1.42	-0.578593
1.421	-0.580768
1.422	-0.578284
1.424	-0.575891
1.425	-0.574008
1.426	-0.573714
1.428	-0.577918
1.429	-0.580262
1.43	-0.581963
1.432	-0.579204
1.433	-0.573769
1.434	-0.572536
1.436	-0.571034
1.437	-0.574377
1.438	-0.578697
1.44	-0.583583
1.441	-0.585342
1.442	-0.587755
1.444	-0.585002
1.445	-0.587201
1.446	-0.58701
1.448	-0.58737
1.449	-0.587124
1.45	-0.583161
1.452	-0.582354
1.453	-0.580468
1.454	-0.582204
1.456	-0.586602
1.457	-0.589418
1.458	-0.59219
1.46	-0.588957
1.461	-0.590544
1.462	-0.591341
1.464	-0.592153
1.465	-0.591132
1.466	-0.592476
1.468	-0.596992
1.469	-0.598989
1.47	-0.595053
1.472	-0.588085
1.473	-0.587298
1.474	-0.589817
1.476	-0.592338
1.477	-0.592148
1.478	-0.594286
1.48	-0.596906
1.481	-0.596161
1.482	-0.59365
1.484	-0.595764
1.485	-0.598262
1.486	-0.600306
1.488	-0.600717
1.489	-0.599623
1.49	-0.59914
1.492	-0.59645
1.493	-0.597604
1.494	-0.598604
1.496	-0.59975
1.497	-0.600219
1.498	-0.602038
1.5	-0.602042
1.501	-0.600887
1.502	-0.596838
1.504	-0.59789
1.505	-0.599434
1.506	-0.603821
1.508	-0.603628
1.509	-0.603125
1.51	-0.604389
1.512	-0.605784
1.513	-0.605091
1.514	-0.601551
1.516	-0.601536
1.517	-0.600814
1.518	-0.602686
1.52	-0.603416
1.521	-0.603721
1.522	-0.604613
1.524	-0.602632
1.525	-0.604301
1.526	-0.607222
1.528	-0.605143
1.529	-0.604064
1.53	-0.60154
1.532	-0.603951
1.533	-0.607531
1.534	-0.607722
1.536	-0.606524
1.537	-0.606871
1.538	-0.608715
1.54	-0.610394
1.541	-0.6062
1.542	-0.604202
1.544	-0.604142
1.545	-0.605475
1.546	-0.607989
1.548	-0.607839
1.549	-0.608599
1.55	-0.612879
1.552	-0.618535
1.553	-0.618514
1.554	-0.614474
1.556	-0.61143
1.557	-0.613371
1.558	-0.616356
1.56	-0.616686
1.561	-0.617656
1.562	-0.619235
1.564	-0.620889
1.565	-0.619663
1.566	-0.617502
1.568	-0.61701
1.569	-0.61757
1.57	-0.61619
1.572	-0.614762
1.573	-0.616413
1.574	-0.615771
1.576	-0.615467
1.577	-0.616967
1.578	-0.618295
1.58	-0.622778
1.581	-0.621004
1.582	-0.616873
1.584	-0.613344
1.585	-0.614099
1.586	-0.614086
1.588	-0.613663
1.589	-0.614425
1.59	-0.61906
1.592	-0.621628
1.593	-0.622478
1.594	-0.623095
1.596	-0.623851
1.597	-0.625998
1.598	-0.623398
1.6	-0.623026
1.601	-0.620058
1.602	-0.623567
1.604	-0.62449
1.605	-0.627593
1.606	-0.628714
1.608	-0.63128
1.609	-0.632285
1.61	-0.631067
1.612	-0.628787
1.613	-0.62727
1.614	-0.62748
1.616	-0.628117
1.617	-0.628503
1.618	-0.628401
1.62	-0.628634
1.621	-0.627748
1.622	-0.629042
1.624	-0.627912
1.625	-0.631506
1.626	-0.633809
1.628	-0.635415
1.629	-0.634976
1.63	-0.63699
1.632	-0.636124
1.633	-0.636246
1.634	-0.63515
1.636	-0.634682
1.637	-0.634911
1.638	-0.63435
1.64	-0.635176
1.641	-0.633457
1.642	-0.635837
1.644	-0.633696
1.645	-0.634984
1.646	-0.631218
1.648	-0.633458
1.649	-0.637008
1.65	-0.642647
1.652	-0.645373
1.653	-0.641232
1.654	-0.636474
1.656	-0.635152
1.657	-0.638086
1.658	-0.639892
1.66	-0.640745
1.661	-0.641719
1.662	-0.644117
1.664	-0.642431
1.665	-0.639804
1.666	-0.639228
1.668	-0.638024
1.669	-0.639191
1.67	-0.638673
1.672	-0.64224
1.673	-0.646357
1.674	-0.648729
1.676	-0.647895
1.677	-0.644518
1.678	-0.641369
1.68	-0.642022
1.681	-0.64261
1.682	-0.641104
1.684	-0.640112
1.685	-0.639791
1.686	-0.638956
1.688	-0.642006
1.689	-0.647234
1.69	-0.65173
1.692	-0.651322
1.693	-0.650708
1.694	-0.649547
1.696	-0.650829
1.697	-0.65136
1.698	-0.65251
1.7	-0.65374
1.701	-0.651694
1.702	-0.651758
1.704	-0.64871
1.705	-0.648675
1.706	-0.64852
1.708	-0.64664
1.709	-0.646045
1.71	-0.646429
1.712	-0.649095
1.713	-0.650946
1.714	-0.651098
1.716	-0.65173
1.717	-0.647244
1.718	-0.647054
1.72	-0.64883
1.721	-0.653661
1.722	-0.653594
1.724	-0.651629
1.725	-0.65217
1.726	-0.653927
1.728	-0.658949
1.729	-0.663327
1.73	-0.664891
1.732	-0.658784
1.733	-0.653167
1.734	-0.653616
1.736	-0.656091
1.737	-0.656654
1.738	-0.65787
1.74	-0.661133
1.741	-0.663147
1.742	-0.663776
1.744	-0.659587
1.745	-0.658797
1.746	-0.656129
1.748	-0.656668
1.749	-0.661401
1.75	-0.662461
1.752	-0.663342
1.753	-0.659557
1.754	-0.660386
1.756	-0.660451
1.757	-0.658736
1.758	-0.656969
1.76	-0.658144
1.761	-0.661276
1.762	-0.661459
1.764	-0.658905
1.765	-0.65838
1.766	-0.661187
1.768	-0.663811
1.769	-0.665777
1.77	-0.666409
1.772	-0.665407
1.773	-0.664662
1.774	-0.662842
1.776	-0.662922
1.777	-0.661362
1.778	-0.666442
1.78	-0.667435
1.781	-0.667121
1.782	-0.661532
1.784	-0.659924
1.785	-0.657429
1.786	-0.662949
1.788	-0.665294
1.789	-0.668488
1.79	-0.6684
1.792	-0.669818
1.793	-0.670534
1.794	-0.673281
1.796	-0.672626
1.797	-0.670299
1.798	-0.666599
1.8	-0.665069
1.801	-0.665632
1.802	-0.664733
1.804	-0.667337
1.805	-0.67354
1.806	-0.673003
1.808	-0.670882
1.809	-0.668579
1.81	-0.669386
1.812	-0.671194
1.813	-0.668681
1.814	-0.670478
1.816	-0.669353
1.817	-0.665563
1.818	-0.668538
1.82	-0.668412
1.821	-0.673257
1.822	-0.673773
1.824	-0.674493
1.825	-0.67431
1.826	-0.671995
1.828	-0.671513
1.829	-0.673356
1.83	-0.67257
1.832	-0.67626
1.833	-0.678427
1.834	-0.68316
1.836	-0.683308
1.837	-0.679843
1.838	-0.67928
1.84	-0.678946
1.841	-0.680122
1.842	-0.679802
1.844	-0.678639
1.845	-0.677541
1.846	-0.677587
1.848	-0.681936
1.849	-0.680136
1.85	-0.68113
1.852	-0.677087
1.853	-0.677894
1.854	-0.676442
1.856	-0.675935
1.857	-0.676372
1.858	-0.677473
1.86	-0.677819
1.861	-0.677705
1.862	-0.67781
1.864	-0.678021
1.865	-0.678323
1.866	-0.68196
1.868	-0.688586
1.869	-0.686851
1.87	-0.687007
1.872	-0.679945
1.873	-0.680142
1.874	-0.677073
1.876	-0.68083
1.877	-0.682724
1.878	-0.684044
1.88	-0.683162
1.881	-0.683028
1.882	-0.682839
1.884	-0.680305
1.885	-0.68067
1.886	-0.678452
1.888	-0.679302
1.889	-0.678943
1.89	-0.679164
1.892	-0.682559
1.893	-0.68327
1.894	-0.688481
1.896	-0.687271
1.897	-0.686645
1.898	-0.683825
1.9	-0.683036
1.901	-0.684544
1.902	-0.685365
1.904	-0.684403
1.905	-0.682496
1.906	-0.686133
1.908	-0.685908
1.909	-0.68411
1.91	-0.67989
1.912	-0.674238
1.913	-0.677212
1.914	-0.680277
1.916	-0.680296
1.917	-0.68374
1.918	-0.682799
1.92	-0.684394
1.921	-0.680538
1.922	-0.679563
1.924	-0.679875
1.925	-0.680755
1.926	-0.685734
1.928	-0.689466
1.929	-0.693725
1.93	-0.690431
1.932	-0.685865
1.933	-0.682744
1.934	-0.683326
1.936	-0.681212
1.937	-0.684126
1.938	-0.684611
1.94	-0.68495
1.941	-0.682578
1.942	-0.681795
1.944	-0.681546
1.945	-0.683086
1.946	-0.685187
1.948	-0.687436
1.949	-0.684391
1.95	-0.683421
1.952	-0.681872
1.953	-0.683168
1.954	-0.683078
1.956	-0.684338
1.957	-0.687956
1.958	-0.688909
1.96	-0.691513
1.961	-0.689581
1.962	-0.692678
1.964	-0.688371
1.965	-0.68784
1.966	-0.686845
1.968	-0.688188
1.969	-0.689671
1.97	-0.686764
1.972	-0.681465
1.973	-0.679434
1.974	-0.682996
1.976	-0.686305
1.977	-0.686027
1.978	-0.68353
1.98	-0.682016
1.981	-0.683726
1.982	-0.683199
1.984	-0.68593
1.985	-0.683429
1.986	-0.685094
1.988	-0.684054
1.989	-0.6859
1.99	-0.684712
1.992	-0.685299
1.993	-0.683509
1.994	-0.682271
1.996	-0.682692
1.997	-0.685492
1.998	-0.685885
2	-0.68677
2.001	-0.683869
2.002	-0.683273
2.004	-0.683565
2.005	-0.682603
2.006	-0.681004
2.008	-0.68049
2.009	-0.68026
2.01	-0.682594
2.012	-0.685337
2.013	-0.688151
2.014	-0.689274
2.016	-0.683648
2.017	-0.683646
2.018	-0.682958
2.02	-0.684906
2.021	-0.683597
2.022	-0.681864
2.024	-0.682644
2.025	-0.688312
2.026	-0.687787
2.028	-0.686028
2.029	-0.681164
2.03	-0.679713
2.032	-0.683278
2.033	-0.686631
2.034	-0.688911
2.036	-0.692493
2.037	-0.693901
2.038	-0.692087
2.04	-0.686558
2.041	-0.683498
2.042	-0.680431
2.044	-0.683524
2.045	-0.686118
2.046	-0.691365
2.048	-0.690036
2.049	-0.692947
2.05	-0.689577
2.052	-0.688453
2.053	-0.687431
2.054	-0.687259
2.056	-0.686812
2.057	-0.68475
2.058	-0.686961
2.06	-0.686823
2.061	-0.687461
2.062	-0.688214
2.064	-0.692624
2.065	-0.691941
2.066	-0.687478
2.068	-0.685567
2.069	-0.682749
2.07	-0.687332
2.072	-0.687989
2.073	-0.690654
2.074	-0.691192
2.076	-0.68672
2.077	-0.687291
2.078	-0.685494
2.08	-0.687935
2.081	-0.689629
2.082	-0.690255
2.084	-0.687891
2.085	-0.686467
2.086	-0.687329
2.088	-0.689072
2.089	-0.687793
2.09	-0.690792
2.092	-0.690173
2.093	-0.685838
2.094	-0.682949
2.096	-0.682218
2.097	-0.684185
2.098	-0.68549
2.1	-0.68774
2.101	-0.686983
2.102	-0.686082
2.104	-0.682471
2.105	-0.686503
2.106	-0.684242
2.108	-0.686341
2.109	-0.683834
2.11	-0.684855
2.112	-0.686726
2.113	-0.687567
2.114	-0.689054
2.116	-0.689985
2.117	-0.688883
2.118	-0.689137
2.12	-0.687286
2.121	-0.691708
2.122	-0.690675
2.124	-0.688912
2.125	-0.68445
2.126	-0.683634
2.128	-0.684978
2.129	-0.688399
2.13	-0.690431
2.132	-0.6949
2.133	-0.695488
2.134	-0.695508
2.136	-0.690976
2.137	-0.691313
2.138	-0.690976
2.14	-0.693718
2.141	-0.69076
2.142	-0.690564
2.144	-0.691882
2.145	-0.692748
2.146	-0.690883
2.148	-0.689634
2.149	-0.695226
2.15	-0.694662
2.152	-0.69388
2.153	-0.689959
2.154	-0.690044
2.156	-0.692481
2.157	-0.691837
2.158	-0.693368
2.16	-0.691383
2.161	-0.689584
2.162	-0.689179
2.164	-0.691457
2.165	-0.692437
2.166	-0.693685
2.168	-0.693425
2.169	-0.695193
2.17	-0.694527
2.172	-0.692988
2.173	-0.6938
2.174	-0.6932
2.176	-0.693242
2.177	-0.692049
2.178	-0.690528
2.18	-0.686366
2.181	-0.686807
2.182	-0.690056
2.184	-0.692491
2.185	-0.692489
2.186	-0.690653
2.188	-0.693215
2.189	-0.691317
2.19	-0.692096
2.192	-0.689159
2.193	-0.688106
2.194	-0.689981
2.196	-0.69125
2.197	-0.693579
2.198	-0.694955
2.2	-0.691391
2.201	-0.688466
2.202	-0.683817
2.204	-0.689135
2.205	-0.69212
2.206	-0.690946
2.208	-0.685682
2.209	-0.686418
2.21	-0.686201
2.212	-0.686988
2.213	-0.683483
2.214	-0.682831
2.216	-0.685863
2.217	-0.686418
2.218	-0.68264
2.22	-0.679491
2.221	-0.677396
2.222	-0.680091
2.224	-0.686929
2.225	-0.691075
2.226	-0.689574
2.228	-0.68691
2.229	-0.683203
2.23	-0.684539
2.232	-0.685083
2.233	-0.68752
2.234	-0.688614
2.236	-0.688725
2.237	-0.689482
2.238	-0.689975
2.24	-0.690743
2.241	-0.68747
2.242	-0.686447
2.244	-0.685793
2.245	-0.686607
2.246	-0.682068
2.248	-0.680052
2.249	-0.676719
2.25	-0.680913
2.252	-0.67971
2.253	-0.682122
2.254	-0.684128
2.256	-0.688064
2.257	-0.686887
2.258	-0.687379
2.26	-0.686759
2.261	-0.685163
2.262	-0.683119
2.264	-0.68048
2.265	-0.680907
2.266	-0.68022
2.268	-0.681928
2.269	-0.683006
2.27	-0.68766
2.272	-0.689363
2.273	-0.686225
2.274	-0.685126
2.276	-0.683001
2.277	-0.68488
2.278	-0.685965
2.28	-0.690605
2.281	-0.691592
2.282	-0.692642
2.284	-0.690064
2.285	-0.686905
2.286	-0.685398
2.288	-0.684551
2.289	-0.68569
2.29	-0.686043
2.292	-0.691974
2.293	-0.69376
2.294	-0.69392
2.296	-0.687915
2.297	-0.680578
2.298	-0.678449
2.3	-0.678631
2.301	-0.683618
2.302	-0.682655
2.304	-0.681103
2.305	-0.68201
2.306	-0.683237
2.308	-0.682586
2.309	-0.679369
2.31	-0.67902
2.312	-0.683131
2.313	-0.68763
2.314	-0.690812
2.316	-0.68455
2.317	-0.683999
2.318	-0.681201
2.32	-0.684114
2.321	-0.682286
2.322	-0.680993
2.324	-0.679651
2.325	-0.677742
2.326	-0.681149
2.328	-0.681369
2.329	-0.68196
2.33	-0.685119
2.332	-0.687428
2.333	-0.686351
2.334	-0.68731
2.336	-0.687329
2.337	-0.685236
2.338	-0.681306
2.34	-0.679962
2.341	-0.678679
2.342	-0.680801
2.344	-0.683034
2.345	-0.682848
2.346	-0.68038
2.348	-0.680273
2.349	-0.678311
2.35	-0.679551
2.352	-0.679378
2.353	-0.681301
2.354	-0.68027
2.356	-0.679461
2.357	-0.682315
2.358	-0.68263
2.36	-0.684227
2.361	-0.682267
2.362	-0.68144
2.364	-0.6826
2.365	-0.68088
2.366	-0.677695
2.368	-0.675684
2.369	-0.677557
2.37	-0.684525
2.372	-0.685452
2.373	-0.684916
2.374	-0.680183
2.376	-0.677869
2.377	-0.678084
2.378	-0.682433
2.38	-0.682703
2.381	-0.680615
2.382	-0.677416
2.384	-0.678947
2.385	-0.679844
2.386	-0.680565
2.388	-0.682149
2.389	-0.681653
2.39	-0.681459
2.392	-0.676947
2.393	-0.680358
2.394	-0.679397
2.396	-0.679535
2.397	-0.676938
2.398	-0.676275
2.4	-0.680248
2.401	-0.682418
2.402	-0.685703
2.404	-0.684897
2.405	-0.678983
2.406	-0.678638
2.408	-0.679293
2.409	-0.681457
2.41	-0.677573
2.412	-0.671754
2.413	-0.671198
2.414	-0.674394
2.416	-0.679534
2.417	-0.680049
2.418	-0.677218
2.42	-0.675817
2.421	-0.674339
2.422	-0.674718
2.424	-0.676428
2.425	-0.673328
2.426	-0.669524
2.428	-0.669562
2.429	-0.66969
2.43	-0.672788
2.432	-0.672338
2.433	-0.678148
2.434	-0.680847
2.436	-0.683501
2.437	-0.680947
2.438	-0.67935
2.44	-0.679327
2.441	-0.677224
2.442	-0.678944
2.444	-0.678702
2.445	-0.682255
2.446	-0.680339
2.448	-0.676375
2.449	-0.673693
2.45	-0.676742
2.452	-0.679257
2.453	-0.677316
2.454	-0.675577
2.456	-0.67421
2.457	-0.681257
2.458	-0.68171
2.46	-0.6845
2.461	-0.67862
2.462	-0.679063
2.464	-0.676888
2.465	-0.676903
2.466	-0.676766
2.468	-0.672219
2.469	-0.672257
2.47	-0.67269
2.472	-0.678102
2.473	-0.675885
2.474	-0.674436
2.476	-0.672751
2.477	-0.671716
2.478	-0.673025
2.48	-0.671888
2.481	-0.676598
2.482	-0.67492
2.484	-0.674697
2.485	-0.672576
2.486	-0.67444
2.488	-0.677432
2.489	-0.674821
2.49	-0.675962
2.492	-0.676576
2.493	-0.681222
2.494	-0.678934
2.496	-0.676842
2.497	-0.676487
2.498	-0.675372
2.5	-0.678878
2.501	-0.678933
2.502	-0.682403
2.504	-0.680217
2.505	-0.68074
2.506	-0.680557
2.508	-0.679044
2.509	-0.677929
2.51	-0.675114
2.512	-0.671632
2.513	-0.676029
2.514	-0.678082
2.516	-0.679249
2.517	-0.67789
2.518	-0.67562
2.52	-0.677434
2.521	-0.677204
2.522	-0.677077
2.524	-0.67743
2.525	-0.673085
2.526	-0.676511
2.528	-0.680065
2.529	-0.6826
2.53	-0.678279
2.532	-0.672858
2.533	-0.673273
2.534	-0.67685
2.536	-0.677668
2.537	-0.678073
2.538	-0.678759
2.54	-0.680245
2.541	-0.674831
2.542	-0.672766
2.544	-0.673072
2.545	-0.675652
2.546	-0.67298
2.548	-0.671192
2.549	-0.672694
2.55	-0.675181
2.552	-0.675261
2.553	-0.671716
2.554	-0.670896
2.556	-0.67101
2.557	-0.670852
2.558	-0.674883
2.56	-0.673195
2.561	-0.674879
2.562	-0.66833
2.564	-0.669727
2.565	-0.669595
2.566	-0.674933
2.568	-0.67777
2.569	-0.678761
2.57	-0.674549
2.572	-0.672657
2.573	-0.675011
2.574	-0.677127
2.576	-0.677913
2.577	-0.677036
2.578	-0.675909
2.58	-0.679106
2.581	-0.67411
2.582	-0.670739
2.584	-0.666646
2.585	-0.668791
2.586	-0.672306
2.588	-0.671254
2.589	-0.669799
2.59	-0.670802
2.592	-0.678244
2.593	-0.680171
2.594	-0.681455
2.596	-0.676167
2.597	-0.675022
2.598	-0.678354
2.6	-0.682795
2.601	-0.682709
2.602	-0.677825
2.604	-0.672809
2.605	-0.670102
2.606	-0.671986
2.608	-0.674664
2.609	-0.680155
2.61	-0.676054
2.612	-0.67485
2.613	-0.670832
2.614	-0.672477
2.616	-0.67187
2.617	-0.67195
2.618	-0.671166
2.62	-0.670937
2.621	-0.671117
2.622	-0.669194
2.624	-0.668154
2.625	-0.670222
2.626	-0.674566
2.628	-0.67341
2.629	-0.672718
2.63	-0.668606
2.632	-0.668663
2.633	-0.668676
2.634	-0.66778
2.636	-0.671277
2.637	-0.674662
2.638	-0.677568
2.64	-0.678101
2.641	-0.675459
2.642	-0.673243
2.644	-0.671405
2.645	-0.672296
2.646	-0.670615
2.648	-0.6692
2.649	-0.670249
2.65	-0.670832
2.652	-0.668517
2.653	-0.667771
2.654	-0.66718
2.656	-0.666224
2.657	-0.662195
2.658	-0.663632
2.66	-0.664302
2.661	-0.668887
[truncated: 35,510 more rows]

## Sheet: Supplementary Fig 1d
nm	PSII
300	0.150759
300.2	0.150718
300.4	0.149864
300.6	0.148335
300.8	0.147824
301	0.147629
301.2	0.14649
301.4	0.146218
301.6	0.146935
301.8	0.146805
302	0.146781
302.2	0.14653
302.4	0.147068
302.6	0.146766
302.8	0.14671
303	0.146539
303.2	0.146798
303.4	0.14601
303.6	0.145726
303.8	0.14609
304	0.145688
304.2	0.145501
304.4	0.14551
304.6	0.145891
304.8	0.144688
305	0.14452
305.2	0.143636
305.4	0.142857
305.6	0.141891
305.8	0.141754
306	0.141315
306.2	0.141761
306.4	0.141431
306.6	0.14142
306.8	0.14142
307	0.141651
307.2	0.14145
307.4	0.141324
307.6	0.140978
307.8	0.141234
308	0.141471
308.2	0.142201
308.4	0.142207
308.6	0.142019
308.8	0.141624
309	0.141155
309.2	0.140506
309.4	0.140841
309.6	0.141514
309.8	0.141466
310	0.141716
310.2	0.141554
310.4	0.141976
310.6	0.14199
310.8	0.142253
311	0.14212
311.2	0.14204
311.4	0.141832
311.6	0.141752
311.8	0.142168
312	0.141995
312.2	0.142191
312.4	0.142771
312.6	0.142945
312.8	0.143028
313	0.143472
313.2	0.143139
313.4	0.14292
313.6	0.143076
313.8	0.143192
314	0.143165
314.2	0.144193
314.4	0.144414
314.6	0.144654
314.8	0.144882
315	0.145323
315.2	0.145439
315.4	0.145487
315.6	0.145637
315.8	0.145555
316	0.145032
316.2	0.145429
316.4	0.145775
316.6	0.145751
316.8	0.146116
317	0.14699
317.2	0.146929
317.4	0.146887
317.6	0.147368
317.8	0.147493
318	0.147817
318.2	0.148015
318.4	0.148404
318.6	0.148596
318.8	0.148715
319	0.149072
319.2	0.149157
319.4	0.149691
319.6	0.150095
319.8	0.150614
320	0.150817
320.2	0.151212
320.4	0.151781
320.6	0.15192
320.8	0.15264
321	0.152793
321.2	0.153242
321.4	0.153525
321.6	0.154338
321.8	0.154187
322	0.15502
322.2	0.155701
322.4	0.155747
322.6	0.156054
322.8	0.156719
323	0.156754
323.2	0.15661
323.4	0.156905
323.6	0.157
323.8	0.157204
324	0.157496
324.2	0.158139
324.4	0.158661
324.6	0.159073
324.8	0.159424
325	0.159978
325.2	0.16047
325.4	0.160886
325.6	0.160971
325.8	0.161786
326	0.162234
326.2	0.162538
326.4	0.16281
326.6	0.163546
326.8	0.163903
327	0.164323
327.2	0.165091
327.4	0.166098
327.6	0.166642
327.8	0.167147
328	0.167716
328.2	0.168228
328.4	0.168375
328.6	0.169315
328.8	0.169896
329	0.170273
329.2	0.170909
329.4	0.171795
329.6	0.172141
329.8	0.17267
330	0.173637
330.2	0.174172
330.4	0.174696
330.6	0.175211
330.8	0.175979
331	0.176457
331.2	0.177066
331.4	0.177533
331.6	0.178224
331.8	0.178776
332	0.179308
332.2	0.179795
332.4	0.18036
332.6	0.181083
332.8	0.181466
333	0.182237
333.2	0.182849
333.4	0.183361
333.6	0.183783
333.8	0.18456
334	0.184936
334.2	0.185538
334.4	0.186188
334.6	0.186385
334.8	0.186647
335	0.186886
335.2	0.187077
335.4	0.187354
335.6	0.187759
335.8	0.188037
336	0.188432
336.2	0.188954
336.4	0.189141
336.6	0.189664
336.8	0.189951
337	0.190277
337.2	0.190234
337.4	0.190442
337.6	0.190592
337.8	0.190848
338	0.19071
338.2	0.19085
338.4	0.191084
338.6	0.191135
338.8	0.191027
339	0.19119
339.2	0.190883
339.4	0.190598
339.6	0.190157
339.8	0.189997
340	0.189688
340.2	0.189862
340.4	0.189858
340.6	0.189807
340.8	0.189625
341	0.189551
341.2	0.189344
341.4	0.189049
341.6	0.188707
341.8	0.188514
342	0.188314
342.2	0.187749
342.4	0.187262
342.6	0.187264
342.8	0.186941
343	0.186444
343.2	0.18616
343.4	0.185785
343.6	0.185107
343.8	0.184806
344	0.184571
344.2	0.18402
344.4	0.183686
344.6	0.183243
344.8	0.182513
345	0.181871
345.2	0.181677
345.4	0.181465
345.6	0.181035
345.8	0.18075
346	0.180547
346.2	0.179982
346.4	0.179366
346.6	0.178906
346.8	0.178508
347	0.178291
347.2	0.177999
347.4	0.177885
347.6	0.177818
347.8	0.177463
348	0.17696
348.2	0.176853
348.4	0.17637
348.6	0.175997
348.8	0.175648
349	0.175413
349.2	0.174855
349.4	0.174776
349.6	0.174648
349.8	0.1747
350	0.174599
350.2	0.174677
350.4	0.174502
350.6	0.17425
350.8	0.173837
351	0.173738
351.2	0.173641
351.4	0.173497
351.6	0.173514
351.8	0.173895
352	0.173847
352.2	0.173717
352.4	0.173747
352.6	0.174085
352.8	0.173954
353	0.174142
353.2	0.174252
353.4	0.174527
353.6	0.174398
353.8	0.17477
354	0.174994
354.2	0.175427
354.4	0.175554
354.6	0.175867
354.8	0.175917
355	0.176131
355.2	0.176335
355.4	0.176729
355.6	0.177202
355.8	0.177687
356	0.177902
356.2	0.178244
356.4	0.178562
356.6	0.178521
356.8	0.178674
357	0.179039
357.2	0.179483
357.4	0.179898
357.6	0.180525
357.8	0.18101
358	0.1815
358.2	0.181855
358.4	0.182219
358.6	0.182659
358.8	0.183099
359	0.183492
359.2	0.184051
359.4	0.184533
359.6	0.185115
359.8	0.185585
360	0.18614
360.2	0.186452
360.4	0.187024
360.6	0.187352
360.8	0.187992
361	0.188421
361.2	0.189016
361.4	0.189405
361.6	0.190085
361.8	0.190701
362	0.191311
362.2	0.191837
362.4	0.192277
362.6	0.192587
362.8	0.192825
363	0.193468
363.2	0.193893
363.4	0.19468
363.6	0.195217
363.8	0.195879
364	0.196258
364.2	0.197075
364.4	0.197617
364.6	0.198303
364.8	0.19877
365	0.199208
365.2	0.199704
365.4	0.200249
365.6	0.200778
365.8	0.201624
366	0.202529
366.2	0.203171
366.4	0.203956
366.6	0.204807
366.8	0.205446
367	0.20596
367.2	0.206573
367.4	0.207324
367.6	0.208165
367.8	0.208876
368	0.210002
368.2	0.210857
368.4	0.211331
368.6	0.212259
368.8	0.213213
369	0.213946
369.2	0.214814
369.4	0.215866
369.6	0.216625
369.8	0.217294
370	0.218102
370.2	0.219117
370.4	0.220065
370.6	0.221113
370.8	0.222157
371	0.223246
371.2	0.22427
371.4	0.225297
371.6	0.226039
371.8	0.226857
372	0.227731
372.2	0.228527
372.4	0.229336
372.6	0.230241
372.8	0.231245
373	0.232251
373.2	0.233405
373.4	0.234317
373.6	0.235205
373.8	0.236291
374	0.23721
374.2	0.237975
374.4	0.239324
374.6	0.240525
374.8	0.241633
375	0.242773
375.2	0.243907
375.4	0.244841
375.6	0.245774
375.8	0.246831
376	0.247733
376.2	0.248839
376.4	0.249824
376.6	0.25088
376.8	0.251956
377	0.252817
377.2	0.253651
377.4	0.254795
377.6	0.255991
377.8	0.256836
378	0.257969
378.2	0.259031
378.4	0.25985
378.6	0.260628
378.8	0.261435
379	0.262257
379.2	0.263241
379.4	0.264127
379.6	0.264917
379.8	0.265766
380	0.266675
380.2	0.267375
380.4	0.268299
380.6	0.269073
380.8	0.26993
381	0.270612
381.2	0.271522
381.4	0.272063
381.6	0.272907
381.8	0.273553
382	0.274128
382.2	0.274665
382.4	0.275269
382.6	0.275847
382.8	0.276645
383	0.277504
383.2	0.278158
383.4	0.27895
383.6	0.279667
383.8	0.280103
384	0.280719
384.2	0.281286
384.4	0.281634
384.6	0.281846
384.8	0.282468
385	0.282854
385.2	0.283201
385.4	0.283706
385.6	0.28445
385.8	0.284855
386	0.285277
386.2	0.285866
386.4	0.286526
386.6	0.286901
386.8	0.287189
387	0.287768
387.2	0.288136
387.4	0.288554
387.6	0.288962
387.8	0.289629
388	0.290014
388.2	0.290421
388.4	0.290761
388.6	0.291246
388.8	0.291662
389	0.292344
389.2	0.293032
389.4	0.293429
389.6	0.294074
389.8	0.29469
390	0.294947
390.2	0.29532
390.4	0.295891
390.6	0.296133
390.8	0.296613
391	0.297223
391.2	0.297692
391.4	0.298182
391.6	0.298725
391.8	0.298991
392	0.299313
392.2	0.299811
392.4	0.300209
392.6	0.300589
392.8	0.301134
393	0.301475
393.2	0.301789
393.4	0.302329
393.6	0.302796
393.8	0.303273
394	0.303794
394.2	0.304487
394.4	0.304917
394.6	0.305367
394.8	0.305672
395	0.306171
395.2	0.306553
395.4	0.306989
395.6	0.3077
395.8	0.308458
396	0.309006
396.2	0.309805
396.4	0.310717
396.6	0.3112
396.8	0.31194
397	0.312729
397.2	0.31311
397.4	0.313507
397.6	0.314403
397.8	0.314971
398	0.315694
398.2	0.316561
398.4	0.317323
398.6	0.318117
398.8	0.318915
399	0.319809
399.2	0.320728
399.4	0.321934
399.6	0.322947
399.8	0.324165
400	0.325339
400.2	0.32644
400.4	0.327488
400.6	0.328561
400.8	0.329758
401	0.331012
401.2	0.332456
401.4	0.333852
401.6	0.335119
401.8	0.336389
402	0.337813
402.2	0.33927
402.4	0.340843
402.6	0.342751
402.8	0.344443
403	0.345925
403.2	0.347591
403.4	0.349236
403.6	0.350994
403.8	0.352871
404	0.354836
404.2	0.356639
404.4	0.358512
404.6	0.360258
404.8	0.362275
405	0.364299
405.2	0.366397
405.4	0.368535
405.6	0.370733
405.8	0.372778
406	0.374834
406.2	0.376836
406.4	0.37901
406.6	0.381011
406.8	0.383013
407	0.38514
407.2	0.387385
407.4	0.389411
407.6	0.39155
407.8	0.393615
408	0.395783
408.2	0.397797
408.4	0.399843
408.6	0.402008
408.8	0.404154
409	0.406185
409.2	0.408176
409.4	0.410064
409.6	0.41183
409.8	0.413602
410	0.41543
410.2	0.417157
410.4	0.419072
410.6	0.420969
410.8	0.422749
411	0.424436
411.2	0.426191
411.4	0.427861
411.6	0.429416
411.8	0.431092
412	0.432578
412.2	0.434049
412.4	0.435377
412.6	0.436923
412.8	0.43837
413	0.439855
413.2	0.44124
413.4	0.442731
413.6	0.443926
413.8	0.445051
414	0.446195
414.2	0.447415
414.4	0.448548
414.6	0.449524
414.8	0.450496
415	0.451262
415.2	0.452141
415.4	0.452964
415.6	0.453846
415.8	0.454559
416	0.45538
416.2	0.455909
416.4	0.456289
416.6	0.456811
416.8	0.457388
417	0.457866
417.2	0.45853
417.4	0.459147
417.6	0.459527
417.8	0.460154
418	0.460667
418.2	0.460932
418.4	0.46134
418.6	0.461805
418.8	0.462184
419	0.462415
419.2	0.462701
419.4	0.462843
419.6	0.46316
419.8	0.463181
420	0.463496
420.2	0.463868
420.4	0.464138
420.6	0.464162
420.8	0.4644
421	0.464605
421.2	0.464818
421.4	0.465211
421.6	0.465824
421.8	0.466168
422	0.466574
422.2	0.466914
422.4	0.467234
422.6	0.467406
422.8	0.468083
423	0.46833
423.2	0.468896
423.4	0.469434
423.6	0.469994
423.8	0.470317
424	0.470992
424.2	0.471514
424.4	0.47221
424.6	0.473152
424.8	0.47395
425	0.475004
425.2	0.475939
425.4	0.476865
425.6	0.477797
425.8	0.478986
426	0.480007
426.2	0.481318
426.4	0.482667
426.6	0.48389
426.8	0.485267
427	0.486714
427.2	0.488145
427.4	0.489606
427.6	0.491171
427.8	0.492813
428	0.494542
428.2	0.49623
428.4	0.497981
428.6	0.499707
428.8	0.501379
429	0.503075
429.2	0.504796
429.4	0.506453
429.6	0.508313
429.8	0.510029
430	0.512001
430.2	0.513869
430.4	0.515814
430.6	0.517737
430.8	0.519687
431	0.521414
431.2	0.523321
431.4	0.525155
431.6	0.526823
431.8	0.52852
432	0.530394
432.2	0.532122
432.4	0.533837
432.6	0.535514
432.8	0.537165
433	0.538552
433.2	0.539966
433.4	0.541459
433.6	0.542814
433.8	0.544244
434	0.545514
434.2	0.546601
434.4	0.547613
434.6	0.548727
434.8	0.549487
435	0.550401
435.2	0.551206
435.4	0.551748
435.6	0.552107
435.8	0.552466
436	0.552667
436.2	0.55278
436.4	0.552716
436.6	0.552628
436.8	0.55236
437	0.551752
437.2	0.55123
437.4	0.550694
437.6	0.549944
437.8	0.549223
438	0.54852
438.2	0.547281
438.4	0.545977
438.6	0.544565
438.8	0.54295
439	0.541048
439.2	0.539492
439.4	0.537626
439.6	0.535504
439.8	0.533246
440	0.53098
440.2	0.528274
440.4	0.525533
440.6	0.522769
440.8	0.519724
441	0.516592
441.2	0.513284
441.4	0.50979
441.6	0.506188
441.8	0.502599
442	0.498893
442.2	0.495087
442.4	0.49122
442.6	0.487346
442.8	0.483313
443	0.479224
443.2	0.474891
443.4	0.470654
443.6	0.466352
443.8	0.461966
444	0.457628
444.2	0.453444
444.4	0.449153
444.6	0.444706
444.8	0.440385
445	0.43572
445.2	0.431322
445.4	0.426796
445.6	0.422305
445.8	0.417795
446	0.413453
446.2	0.408985
446.4	0.404548
446.6	0.400235
446.8	0.395996
447	0.391809
447.2	0.387691
447.4	0.383769
447.6	0.379654
447.8	0.37547
448	0.371545
448.2	0.367606
448.4	0.363713
448.6	0.360047
448.8	0.35662
449	0.353012
449.2	0.34955
449.4	0.346162
449.6	0.342854
449.8	0.339468
450	0.336255
450.2	0.333208
450.4	0.33019
450.6	0.327287
450.8	0.324575
451	0.322091
451.2	0.319556
451.4	0.317164
451.6	0.314903
451.8	0.312838
452	0.3108
452.2	0.308862
452.4	0.307094
452.6	0.305333
452.8	0.303553
453	0.301846
453.2	0.300273
453.4	0.298562
453.6	0.297221
453.8	0.295976
454	0.294769
454.2	0.2936
454.4	0.292759
454.6	0.291649
454.8	0.290842
455	0.289932
455.2	0.289026
455.4	0.28805
455.6	0.287248
455.8	0.286264
456	0.285515
456.2	0.284813
456.4	0.284166
456.6	0.283613
456.8	0.283033
457	0.282513
457.2	0.281989
457.4	0.281482
457.6	0.281009
457.8	0.280522
458	0.279937
458.2	0.279386
458.4	0.278939
458.6	0.278472
458.8	0.277923
459	0.277592
459.2	0.277152
459.4	0.276818
459.6	0.276308
459.8	0.275834
460	0.275227
460.2	0.274819
460.4	0.27412
460.6	0.273634
460.8	0.273297
461	0.272716
461.2	0.272134
461.4	0.27162
461.6	0.270913
461.8	0.270106
462	0.269593
462.2	0.268857
462.4	0.268159
462.6	0.267406
462.8	0.266651
463	0.265801
463.2	0.265081
463.4	0.264284
463.6	0.263533
463.8	0.262749
464	0.261761
464.2	0.260693
464.4	0.259695
464.6	0.25869
464.8	0.257606
465	0.256742
465.2	0.255886
465.4	0.254812
465.6	0.253689
465.8	0.252645
466	0.251524
466.2	0.250234
466.4	0.249057
466.6	0.247841
466.8	0.246583
467	0.245332
467.2	0.24405
467.4	0.242761
467.6	0.241499
467.8	0.24014
468	0.238753
468.2	0.23743
468.4	0.236015
468.6	0.234675
468.8	0.233328
469	0.231829
469.2	0.230491
469.4	0.229132
469.6	0.227599
469.8	0.226385
470	0.225175
470.2	0.223848
470.4	0.222526
470.6	0.221287
470.8	0.219819
471	0.218405
471.2	0.216984
471.4	0.215624
471.6	0.214323
471.8	0.213116
472	0.211827
472.2	0.210555
472.4	0.209312
472.6	0.207915
472.8	0.206486
473	0.205185
473.2	0.203915
473.4	0.20254
473.6	0.201283
473.8	0.200162
474	0.198882
474.2	0.197723
474.4	0.196598
474.6	0.195543
474.8	0.194375
475	0.193377
475.2	0.192318
475.4	0.191345
475.6	0.190321
475.8	0.189334
476	0.188565
476.2	0.187684
476.4	0.186872
476.6	0.1862
476.8	0.185527
477	0.184661
477.2	0.183963
477.4	0.183158
477.6	0.182436
477.8	0.181653
478	0.180933
478.2	0.180265
478.4	0.17972
478.6	0.179132
478.8	0.178627
479	0.178156
479.2	0.177771
479.4	0.177329
479.6	0.177033
479.8	0.176614
480	0.176339
480.2	0.175971
480.4	0.175796
480.6	0.175493
480.8	0.175381
481	0.17523
481.2	0.175198
481.4	0.17501
481.6	0.174959
481.8	0.174898
482	0.174852
482.2	0.17472
482.4	0.174771
482.6	0.17475
482.8	0.17466
483	0.174693
483.2	0.174781
483.4	0.174813
483.6	0.174911
483.8	0.175147
484	0.175348
484.2	0.175509
484.4	0.175729
484.6	0.175896
484.8	0.176038
485	0.1762
485.2	0.176421
485.4	0.176706
485.6	0.177021
485.8	0.17742
486	0.177622
486.2	0.178033
486.4	0.178258
486.6	0.17856
486.8	0.178699
487	0.178993
487.2	0.179207
487.4	0.179616
487.6	0.179761
487.8	0.180138
488	0.180525
488.2	0.18067
488.4	0.180812
488.6	0.18119
488.8	0.181445
489	0.181572
489.2	0.18192
489.4	0.182275
489.6	0.182463
489.8	0.182707
490	0.182832
490.2	0.182927
490.4	0.182985
490.6	0.182999
490.8	0.183019
491	0.18322
491.2	0.183309
491.4	0.183371
491.6	0.183581
491.8	0.183609
492	0.183528
492.2	0.183516
492.4	0.183266
492.6	0.182949
492.8	0.182995
493	0.182889
493.2	0.182814
493.4	0.182672
493.6	0.182378
493.8	0.181896
494	0.181578
494.2	0.181154
494.4	0.180844
494.6	0.180658
494.8	0.180305
495	0.179828
495.2	0.17927
495.4	0.17871
495.6	0.17817
495.8	0.177502
496	0.176913
496.2	0.176324
496.4	0.175587
496.6	0.174768
496.8	0.174072
497	0.173234
497.2	0.172356
497.4	0.171485
497.6	0.1707
497.8	0.169846
498	0.16901
498.2	0.168222
498.4	0.167454
498.6	0.166449
498.8	0.165488
499	0.164293
499.2	0.162846
499.4	0.161445
499.6	0.160143
499.8	0.158638
500	0.15736
500.2	0.156343
500.4	0.155256
500.6	0.154197
500.8	0.153241
501	0.152251
501.2	0.151098
501.4	0.14998
501.6	0.148665
501.8	0.147329
502	0.146079
502.2	0.144945
502.4	0.143664
502.6	0.142534
502.8	0.141351
503	0.140172
503.2	0.138792
503.4	0.13753
503.6	0.13619
503.8	0.134876
504	0.133464
504.2	0.132237
504.4	0.131012
504.6	0.129789
504.8	0.128507
505	0.127225
505.2	0.125869
505.4	0.12453
505.6	0.123256
505.8	0.121822
506	0.12046
506.2	0.119172
506.4	0.117807
506.6	0.116317
506.8	0.115113
507	0.113754
507.2	0.112278
507.4	0.110932
507.6	0.109631
507.8	0.108336
508	0.107174
508.2	0.106037
508.4	0.104702
508.6	0.103446
508.8	0.102139
509	0.100804
509.2	0.099439
509.4	0.098183
509.6	0.097046
509.8	0.095864
510	0.094661
510.2	0.093491
510.4	0.092377
510.6	0.09095
510.8	0.089703
511	0.088489
511.2	0.087212
511.4	0.086009
511.6	0.085026
511.8	0.083833
512	0.082685
512.2	0.081624
512.4	0.080535
512.6	0.079332
512.8	0.078131
513	0.076968
513.2	0.075846
513.4	0.074658
513.6	0.073636
513.8	0.072719
514	0.071761
514.2	0.070781
514.4	0.069926
514.6	0.069076
514.8	0.068207
515	0.067314
515.2	0.066508
515.4	0.065543
515.6	0.064636
515.8	0.063685
516	0.062794
516.2	0.06191
516.4	0.061287
516.6	0.060482
516.8	0.059743
517	0.058962
517.2	0.05827
517.4	0.057279
517.6	0.056414
517.8	0.055744
518	0.055137
518.2	0.054436
518.4	0.053948
518.6	0.053456
518.8	0.052818
519	0.052237
519.2	0.051595
519.4	0.051038
519.6	0.050451
519.8	0.049797
520	0.049183
520.2	0.048727
520.4	0.048141
520.6	0.047579
520.8	0.04719
521	0.046655
521.2	0.046166
521.4	0.045664
521.6	0.0452
521.8	0.044732
522	0.044269
522.2	0.043786
522.4	0.043468
522.6	0.043131
522.8	0.042778
523	0.042521
523.2	0.042119
523.4	0.041783
523.6	0.04142
523.8	0.041055
524	0.040797
524.2	0.040563
524.4	0.040286
524.6	0.040002
524.8	0.039776
525	0.039529
525.2	0.039327
525.4	0.039013
525.6	0.038922
525.8	0.038718
526	0.038437
526.2	0.038263
526.4	0.038095
526.6	0.037763
526.8	0.037715
527	0.037509
527.2	0.037299
527.4	0.037148
527.6	0.037014
527.8	0.03673
528	0.036515
528.2	0.036246
528.4	0.036004
528.6	0.035829
528.8	0.035664
529	0.035637
529.2	0.035652
529.4	0.035549
529.6	0.035495
529.8	0.035371
530	0.035191
530.2	0.035015
530.4	0.034915
530.6	0.034786
530.8	0.034587
531	0.034492
531.2	0.034461
531.4	0.03432
531.6	0.034014
531.8	0.034174
532	0.034178
532.2	0.034021
532.4	0.033984
532.6	0.03407
532.8	0.033832
533	0.033594
533.2	0.033431
533.4	0.033267
533.6	0.033168
533.8	0.033048
534	0.03297
534.2	0.032995
534.4	0.033044
534.6	0.032885
534.8	0.032902
535	0.032954
535.2	0.03279
535.4	0.032661
535.6	0.032846
535.8	0.032871
536	0.032945
536.2	0.033128
536.4	0.033189
536.6	0.033142
536.8	0.033116
537	0.033044
537.2	0.033072
537.4	0.033061
537.6	0.033062
537.8	0.032984
538	0.03298
538.2	0.032893
538.4	0.032862
538.6	0.032788
538.8	0.03281
539	0.032711
539.2	0.032616
539.4	0.0326
539.6	0.032617
539.8	0.032522
540	0.032542
540.2	0.032596
540.4	0.032582
540.6	0.032446
540.8	0.032361
541	0.032344
541.2	0.032129
541.4	0.032036
541.6	0.031992
541.8	0.031981
542	0.031914
542.2	0.032075
542.4	0.032011
542.6	0.031969
542.8	0.031924
543	0.03182
543.2	0.031664
543.4	0.031688
543.6	0.031684
543.8	0.031649
544	0.031718
544.2	0.031674
544.4	0.031708
544.6	0.031731
544.8	0.031682
545	0.031606
545.2	0.031676
545.4	0.031587
545.6	0.031495
545.8	0.0315
546	0.031402
546.2	0.031125
546.4	0.031033
546.6	0.030962
546.8	0.03086
547	0.030896
547.2	0.031001
547.4	0.030965
547.6	0.031121
547.8	0.031158
548	0.03106
548.2	0.031071
548.4	0.031151
548.6	0.03089
548.8	0.030951
549	0.03099
549.2	0.030888
549.4	0.03083
549.6	0.030806
549.8	0.030649
550	0.030589
550.2	0.030676
550.4	0.030659
550.6	0.030724
550.8	0.030814
551	0.030712
551.2	0.03071
551.4	0.030691
551.6	0.030609
551.8	0.030476
552	0.030566
552.2	0.030281
552.4	0.030161
552.6	0.030104
552.8	0.030175
553	0.030069
553.2	0.030368
553.4	0.030191
553.6	0.030314
553.8	0.030194
554	0.030177
554.2	0.02995
554.4	0.030118
554.6	0.029974
554.8	0.029874
555	0.029855
555.2	0.029968
555.4	0.029914
555.6	0.030021
555.8	0.030158
556	0.030209
556.2	0.030174
556.4	0.030248
556.6	0.03021
556.8	0.030313
557	0.030288
557.2	0.030308
557.4	0.030428
557.6	0.030412
557.8	0.030439
558	0.03057
558.2	0.030676
558.4	0.03052
558.6	0.030756
558.8	0.030827
559	0.030855
559.2	0.03101
559.4	0.031181
559.6	0.031135
559.8	0.031114
560	0.031202
560.2	0.03111
560.4	0.031137
560.6	0.031209
560.8	0.031266
561	0.031255
561.2	0.031467
561.4	0.031534
561.6	0.031585
561.8	0.031691
562	0.031824
562.2	0.031792
562.4	0.03188
562.6	0.031997
562.8	0.032131
563	0.032305
563.2	0.032428
563.4	0.0326
563.6	0.032711
563.8	0.03283
564	0.03286
564.2	0.032977
564.4	0.033162
564.6	0.033334
564.8	0.033381
565	0.033638
565.2	0.033662
565.4	0.03371
565.6	0.033917
565.8	0.03404
566	0.03413
566.2	0.03449
566.4	0.034661
566.6	0.034704
566.8	0.034969
567	0.035177
567.2	0.035216
567.4	0.035445
567.6	0.035634
567.8	0.035781
568	0.035959
568.2	0.036137
568.4	0.036277
568.6	0.036545
568.8	0.036838
569	0.03689
569.2	0.037184
569.4	0.037363
569.6	0.037567
569.8	0.037657
570	0.037985
570.2	0.038143
570.4	0.038419
570.6	0.038601
570.8	0.038742
571	0.038969
571.2	0.039151
571.4	0.039268
571.6	0.039438
571.8	0.039691
572	0.039896
572.2	0.040161
572.4	0.040505
572.6	0.040751
572.8	0.041033
573	0.041212
573.2	0.04138
573.4	0.041546
573.6	0.041741
573.8	0.041853
574	0.042119
574.2	0.042432
574.4	0.042637
574.6	0.042877
574.8	0.043063
575	0.043158
575.2	0.043275
575.4	0.043452
575.6	0.0436
575.8	0.043804
576	0.044026
576.2	0.044254
576.4	0.044484
576.6	0.044755
576.8	0.045063
577	0.045265
577.2	0.045447
577.4	0.045563
577.6	0.045715
577.8	0.045989
578	0.046258
578.2	0.046394
578.4	0.046664
578.6	0.046904
578.8	0.046988
579	0.047144
579.2	0.047405
579.4	0.047442
579.6	0.04768
579.8	0.047967
580	0.048112
580.2	0.048243
580.4	0.048656
580.6	0.048698
580.8	0.048845
581	0.049104
581.2	0.049399
581.4	0.049501
581.6	0.049655
581.8	0.049711
582	0.049854
582.2	0.049937
582.4	0.050025
582.6	0.050148
582.8	0.050312
583	0.050455
583.2	0.050611
583.4	0.05079
583.6	0.051064
583.8	0.05129
584	0.051446
584.2	0.051491
584.4	0.051732
584.6	0.05184
584.8	0.051924
585	0.052016
585.2	0.052239
585.4	0.052222
585.6	0.052208
585.8	0.052293
586	0.052401
586.2	0.052507
586.4	0.052679
586.6	0.052903
586.8	0.053034
587	0.053153
587.2	0.053233
587.4	0.053362
587.6	0.053352
587.8	0.053477
588	0.053494
588.2	0.053569
588.4	0.053613
588.6	0.053826
588.8	0.053746
589	0.053809
589.2	0.05389
589.4	0.053819
589.6	0.053747
589.8	0.053879
590	0.053937
590.2	0.053778
590.4	0.053797
590.6	0.05389
590.8	0.053826
591	0.053754
591.2	0.053885
591.4	0.053939
591.6	0.053875
591.8	0.053874
592	0.053809
592.2	0.053828
592.4	0.053822
592.6	0.053722
592.8	0.053711
593	0.053651
593.2	0.053509
593.4	0.05349
593.6	0.053535
593.8	0.053435
594	0.053454
594.2	0.053357
594.4	0.053157
594.6	0.053111
594.8	0.053066
595	0.053058
595.2	0.0531
595.4	0.052985
595.6	0.052812
595.8	0.05279
596	0.052797
596.2	0.052709
596.4	0.052763
596.6	0.052717
596.8	0.052553
597	0.052402
597.2	0.052386
597.4	0.052304
597.6	0.052446
597.8	0.052537
598	0.052401
598.2	0.05243
598.4	0.052432
598.6	0.052217
598.8	0.052236
599	0.052483
599.2	0.052368
599.4	0.052471
599.6	0.052655
599.8	0.052642
600	0.052625
600.2	0.052793
600.4	0.052775
600.6	0.052752
600.8	0.052875
601	0.05287
601.2	0.05289
601.4	0.052983
601.6	0.052979
601.8	0.052938
602	0.053041
602.2	0.053144
602.4	0.053311
602.6	0.053557
602.8	0.053743
603	0.053941
603.2	0.054065
603.4	0.054158
603.6	0.05429
603.8	0.054505
604	0.054709
604.2	0.0548
604.4	0.055133
604.6	0.055365
604.8	0.055575
605	0.05582
605.2	0.056274
605.4	0.056357
605.6	0.0566
605.8	0.056771
606	0.057071
606.2	0.05734
606.4	0.057636
606.6	0.05803
606.8	0.058517
607	0.058723
607.2	0.058933
607.4	0.059383
607.6	0.059645
607.8	0.059782
608	0.060131
608.2	0.060458
608.4	0.060682
608.6	0.061028
608.8	0.061532
609	0.061828
609.2	0.062238
609.4	0.062705
609.6	0.06305
609.8	0.063557
610	0.063981
610.2	0.064333
610.4	0.064648
610.6	0.064981
610.8	0.065212
611	0.065642
611.2	0.066027
611.4	0.066363
611.6	0.066878
611.8	0.067273
612	0.067621
612.2	0.068085
612.4	0.06854
612.6	0.068809
612.8	0.069128
613	0.069545
613.2	0.069914
613.4	0.070293
613.6	0.070688
613.8	0.071137
614	0.071459
614.2	0.071885
614.4	0.072212
614.6	0.072558
614.8	0.072965
615	0.07336
615.2	0.073563
615.4	0.074018
615.6	0.07443
615.8	0.074599
616	0.074883
616.2	0.075264
616.4	0.075424
616.6	0.075651
616.8	0.075968
617	0.076125
617.2	0.076417
617.4	0.076858
617.6	0.077047
617.8	0.077307
618	0.077704
618.2	0.077884
618.4	0.078099
618.6	0.078449
618.8	0.078635
619	0.078891
619.2	0.079265
619.4	0.079424
619.6	0.079674
619.8	0.080001
620	0.080247
620.2	0.080385
620.4	0.080644
620.6	0.080906
620.8	0.080993
621	0.081061
621.2	0.081278
621.4	0.081347
621.6	0.081383
621.8	0.081595
622	0.081765
622.2	0.081822
622.4	0.082077
622.6	0.082298
622.8	0.082463
623	0.08277
623.2	0.082928
623.4	0.083047
623.6	0.083232
623.8	0.083365
624	0.083332
624.2	0.083426
624.4	0.083496
624.6	0.083514
624.8	0.083666
625	0.083765
625.2	0.083868
625.4	0.083998
625.6	0.084149
625.8	0.084213
626	0.084397
626.2	0.084489
626.4	0.084556
626.6	0.084744
626.8	0.084816
627	0.084853
627.2	0.084944
627.4	0.085083
627.6	0.085022
627.8	0.085028
628	0.085083
628.2	0.085144
628.4	0.085148
628.6	0.085218
628.8	0.085263
629	0.085278
629.2	0.085176
629.4	0.085082
629.6	0.084919
629.8	0.084984
630	0.08494
630.2	0.085008
630.4	0.085063
630.6	0.085063
630.8	0.084996
631	0.084961
631.2	0.084925
631.4	0.084782
631.6	0.084692
631.8	0.084501
632	0.084384
632.2	0.0843
632.4	0.084287
632.6	0.084245
632.8	0.084228
633	0.084196
633.2	0.084091
633.4	0.083913
633.6	0.083682
633.8	0.083555
634	0.08335
634.2	0.083107
634.4	0.082988
634.6	0.082893
634.8	0.082707
635	0.082493
635.2	0.08227
635.4	0.08195
635.6	0.081663
635.8	0.081439
636	0.081327
636.2	0.081175
636.4	0.080998
636.6	0.080928
636.8	0.080781
637	0.08048
637.2	0.080271
637.4	0.080114
637.6	0.07992
637.8	0.079674
638	0.079457
638.2	0.079183
638.4	0.078976
638.6	0.078683
638.8	0.078464
639	0.078257
639.2	0.07817
639.4	0.077851
639.6	0.077672
639.8	0.077499
640	0.077364
640.2	0.077134
640.4	0.077123
640.6	0.076866
640.8	0.076604
641	0.076425
641.2	0.076271
641.4	0.075966
641.6	0.075938
641.8	0.075792
642	0.07553
642.2	0.075264
642.4	0.07514
642.6	0.074875
642.8	0.074677
643	0.074512
643.2	0.074451
643.4	0.074332
643.6	0.074198
643.8	0.074223
644	0.074162
644.2	0.074002
644.4	0.073939
644.6	0.073895
644.8	0.073721
645	0.073824
645.2	0.073924
645.4	0.073862
645.6	0.073855
645.8	0.073911
646	0.073764
646.2	0.073754
646.4	0.073861
646.6	0.073951
646.8	0.074114
647	0.074322
647.2	0.074427
647.4	0.074642
647.6	0.07496
647.8	0.075091
648	0.075283
648.2	0.075589
648.4	0.075782
648.6	0.075939
648.8	0.076305
649	0.07674
649.2	0.077115
649.4	0.0776
649.6	0.078077
649.8	0.078544
650	0.078973
650.2	0.079467
650.4	0.079867
650.6	0.080386
650.8	0.080962
651	0.081613
651.2	0.082217
651.4	0.082985
651.6	0.083764
651.8	0.084575
652	0.085292
652.2	0.086159
652.4	0.087075
652.6	0.087935
652.8	0.088971
653	0.090036
653.2	0.091196
653.4	0.092378
653.6	0.093656
653.8	0.094702
654	0.096047
654.2	0.097332
654.4	0.098515
654.6	0.099747
654.8	0.101205
655	0.102609
655.2	0.103989
655.4	0.105526
655.6	0.107255
655.8	0.108929
656	0.110567
656.2	0.112365
656.4	0.114224
656.6	0.116122
656.8	0.118154
657	0.120211
657.2	0.122523
657.4	0.12479
657.6	0.127249
657.8	0.129533
658	0.13209
658.2	0.134492
658.4	0.137141
658.6	0.139659
658.8	0.142381
659	0.144927
659.2	0.147505
659.4	0.150095
659.6	0.15264
659.8	0.155303
660	0.158163
660.2	0.160932
660.4	0.163566
660.6	0.166454
660.8	0.169275
661	0.171952
661.2	0.175033
661.4	0.178215
661.6	0.181335
661.8	0.184632
662	0.188046
662.2	0.19111
662.4	0.194371
662.6	0.197627
662.8	0.20076
663	0.204156
663.2	0.20754
663.4	0.21082
663.6	0.214103
663.8	0.217491
664	0.220713
664.2	0.224346
664.4	0.227895
664.6	0.231444
664.8	0.23479
665	0.238181
665.2	0.241193
665.4	0.244446
665.6	0.247621
665.8	0.250941
666	0.254174
666.2	0.257536
666.4	0.260706
666.6	0.263876
666.8	0.267007
667	0.270113
667.2	0.273211
667.4	0.276239
667.6	0.27932
667.8	0.28226
668	0.285207
668.2	0.287973
668.4	0.290737
668.6	0.293336
668.8	0.29593
669	0.298461
669.2	0.300871
669.4	0.303457
669.6	0.305836
669.8	0.308142
670	0.31039
670.2	0.312747
670.4	0.314921
670.6	0.317032
670.8	0.319044
671	0.320963
671.2	0.322753
671.4	0.324335
671.6	0.326117
671.8	0.327957
672	0.329627
672.2	0.331171
672.4	0.332735
672.6	0.334085
672.8	0.335567
673	0.336949
673.2	0.338363
673.4	0.339507
673.6	0.340752
673.8	0.34172
674	0.342751
674.2	0.343823
674.4	0.345008
674.6	0.345891
674.8	0.346744
675	0.347572
675.2	0.348233
675.4	0.348705
675.6	0.349348
675.8	0.34984
676	0.350218
676.2	0.350489
676.4	0.350761
676.6	0.350884
676.8	0.351024
677	0.351065
677.2	0.350854
677.4	0.350755
677.6	0.350569
677.8	0.35008
678	0.349593
678.2	0.34914
678.4	0.348402
678.6	0.347574
678.8	0.346923
679	0.345891
679.2	0.344879
679.4	0.343655
679.6	0.342114
679.8	0.340189
680	0.338395
680.2	0.336424
680.4	0.334342
680.6	0.332172
680.8	0.329859
681	0.327426
681.2	0.324755
681.4	0.321851
681.6	0.318871
681.8	0.315846
682	0.312517
682.2	0.309079
682.4	0.305485
682.6	0.301607
682.8	0.297667
683	0.293588
683.2	0.289211
683.4	0.284934
683.6	0.28062
683.8	0.276117
684	0.271377
684.2	0.266847
684.4	0.262099
684.6	0.257294
684.8	0.252318
685	0.247501
685.2	0.242253
685.4	0.237086
685.6	0.231921
685.8	0.226601
686	0.221136
686.2	0.215829
686.4	0.210407
686.6	0.20493
686.8	0.19974
687	0.194352
687.2	0.189052
687.4	0.18385
687.6	0.178656
687.8	0.173454
688	0.168422
688.2	0.163351
688.4	0.158452
688.6	0.153511
688.8	0.148611
689	0.144013
689.2	0.139594
689.4	0.135118
689.6	0.130927
689.8	0.126914
690	0.122966
690.2	0.119268
690.4	0.115644
690.6	0.112029
690.8	0.108527
691	0.104965
691.2	0.101624
691.4	0.098226
691.6	0.095111
691.8	0.092165
692	0.089337
692.2	0.08651
692.4	0.083744
692.6	0.081106
692.8	0.078493
693	0.076074
693.2	0.073732
693.4	0.071675
693.6	0.069264
693.8	0.067034
694	0.064963
694.2	0.06294
694.4	0.060944
694.6	0.059417
694.8	0.057816
695	0.056234
695.2	0.05467
695.4	0.053099
695.6	0.051672
695.8	0.050217
696	0.048862
696.2	0.047413
696.4	0.046261
696.6	0.045025
696.8	0.043804
697	0.042625
697.2	0.041698
697.4	0.040878
697.6	0.039932
697.8	0.03925
698	0.038379
698.2	0.037686
698.4	0.036721
698.6	0.035833
698.8	0.034956
699	0.034334
699.2	0.033391
699.4	0.032648
699.6	0.032069
[truncated: 502 more rows]

## Sheet: Supplementary Fig 1e
nm	436 nm	460 nm
600	0.01088	0.02666
600.2	0.0113	0.02599
600.4	0.01108	0.02587
600.6	0.01152	0.02664
600.8	0.01067	0.02606
601	0.00981	0.02575
601.2	0.01109	0.02486
601.4	0.01155	0.02437
601.6	0.01064	0.02496
601.8	0.01062	0.02462
602	0.01048	0.02514
602.2	0.01038	0.02521
602.4	0.01036	0.02478
602.6	0.01062	0.02338
602.8	0.01112	0.02383
603	0.01042	0.0233
603.2	0.00981	0.02256
603.4	0.01034	0.02333
603.6	0.00995	0.02363
603.8	0.01018	0.02308
604	0.00939	0.02265
604.2	0.00987	0.02246
604.4	0.00977	0.02211
604.6	0.00925	0.02144
604.8	0.00971	0.02175
605	0.00994	0.02177
605.2	0.0099	0.02186
605.4	0.00985	0.02241
605.6	0.01002	0.02162
605.8	0.00964	0.02079
606	0.00924	0.02101
606.2	0.00813	0.02021
606.4	0.00878	0.02156
606.6	0.00844	0.0218
606.8	0.00917	0.02112
607	0.00881	0.01965
607.2	0.00898	0.01945
607.4	0.00876	0.01853
607.6	0.00865	0.02026
607.8	0.00848	0.01918
608	0.00839	0.01988
608.2	0.00847	0.02006
608.4	0.00811	0.01913
608.6	0.00821	0.01865
608.8	0.00813	0.01862
609	0.00799	0.01858
609.2	0.00797	0.01853
609.4	0.00847	0.01854
609.6	0.00785	0.01771
609.8	0.00775	0.01837
610	0.0078	0.01892
610.2	0.0078	0.01765
610.4	0.00826	0.01859
610.6	0.00814	0.01791
610.8	0.00809	0.01825
611	0.00797	0.01829
611.2	0.00699	0.01733
611.4	0.0074	0.01719
611.6	0.00767	0.01703
611.8	0.00691	0.01644
612	0.00782	0.01678
612.2	0.00709	0.01706
612.4	0.00727	0.01666
612.6	0.00675	0.01738
612.8	0.00747	0.01746
613	0.00692	0.01679
613.2	0.00697	0.01675
613.4	0.00647	0.0165
613.6	0.00649	0.01602
613.8	0.00706	0.01617
614	0.00677	0.01593
614.2	0.00705	0.01513
614.4	0.00693	0.01561
614.6	0.00685	0.01595
614.8	0.00695	0.01505
615	0.00639	0.01528
615.2	0.00623	0.01532
615.4	0.00627	0.01492
615.6	0.00668	0.01348
615.8	0.00568	0.01393
616	0.00643	0.01305
616.2	0.00607	0.0143
616.4	0.00617	0.01432
616.6	0.00583	0.01341
616.8	0.00638	0.01328
617	0.00576	0.01248
617.2	0.00596	0.01344
617.4	0.00532	0.01382
617.6	0.00561	0.01309
617.8	0.00578	0.01357
618	0.00573	0.01326
618.2	0.00512	0.01257
618.4	0.00556	0.01207
618.6	0.00558	0.01281
618.8	0.00504	0.01191
619	0.00483	0.01205
619.2	0.00504	0.01177
619.4	0.00512	0.01191
619.6	0.00491	0.01145
619.8	0.00528	0.01144
620	0.00534	0.01189
620.2	0.0048	0.01102
620.4	0.00501	0.0115
620.6	0.00547	0.01145
620.8	0.00476	0.01067
621	0.00446	0.01035
621.2	0.00466	0.01047
621.4	0.00514	0.01032
621.6	0.00453	0.01063
621.8	0.00452	0.01096
622	0.00428	0.01008
622.2	0.00452	0.00995
622.4	0.00431	0.00984
622.6	0.00448	0.00995
622.8	0.00483	0.01004
623	0.00436	0.01023
623.2	0.00442	0.00965
623.4	0.00436	0.00977
623.6	0.00398	0.00928
623.8	0.00443	0.00931
624	0.00445	0.00922
624.2	0.00425	0.0095
624.4	0.00426	0.00852
624.6	0.00418	0.00845
624.8	0.00351	0.00844
625	0.00428	0.00907
625.2	0.0037	0.00831
625.4	0.00408	0.00879
625.6	0.00364	0.00886
625.8	0.00403	0.00822
626	0.00394	0.00863
626.2	0.00414	0.00904
626.4	0.0034	0.00875
626.6	0.00406	0.0085
626.8	0.00449	0.00871
627	0.00363	0.00833
627.2	0.00446	0.00849
627.4	0.004	0.00775
627.6	0.00407	0.00932
627.8	0.00382	0.00944
628	0.00366	0.00918
628.2	0.00338	0.00953
628.4	0.00406	0.00975
628.6	0.00398	0.00893
628.8	0.00369	0.00898
629	0.00312	0.00906
629.2	0.00338	0.01027
629.4	0.00354	0.01054
629.6	0.00377	0.00892
629.8	0.00372	0.01
630	0.0039	0.00929
630.2	0.0035	0.01016
630.4	0.00376	0.00997
630.6	0.00357	0.01063
630.8	0.00406	0.01075
631	0.00428	0.01075
631.2	0.00449	0.01134
631.4	0.00431	0.01091
631.6	0.00392	0.0111
631.8	0.00464	0.01164
632	0.00407	0.01194
632.2	0.00388	0.01157
632.4	0.00347	0.01205
632.6	0.00418	0.01195
632.8	0.00398	0.01246
633	0.004	0.0124
633.2	0.00438	0.01284
633.4	0.00408	0.01295
633.6	0.00382	0.0132
633.8	0.00358	0.01355
634	0.00393	0.01427
634.2	0.00378	0.01412
634.4	0.00446	0.0147
634.6	0.00429	0.01494
634.8	0.00439	0.01426
635	0.00432	0.01495
635.2	0.00422	0.01561
635.4	0.004	0.01548
635.6	0.00392	0.01548
635.8	0.00372	0.01494
636	0.00308	0.01554
636.2	0.0042	0.01653
636.4	0.00366	0.01624
636.6	0.00341	0.01626
636.8	0.00414	0.01638
637	0.00394	0.01622
637.2	0.00411	0.01682
637.4	0.00418	0.01599
637.6	0.00418	0.01629
637.8	0.00381	0.01709
638	0.0035	0.01724
638.2	0.00378	0.01757
638.4	0.00396	0.01714
638.6	0.00368	0.01679
638.8	0.0043	0.0171
639	0.00378	0.01762
639.2	0.00368	0.01718
639.4	0.00384	0.01722
639.6	0.00351	0.01798
639.8	0.00386	0.01799
640	0.0041	0.01745
640.2	0.00413	0.01684
640.4	0.00385	0.01713
640.6	0.00306	0.01775
640.8	0.00382	0.01771
641	0.0036	0.0176
641.2	0.00342	0.01691
641.4	0.00366	0.01661
641.6	0.00326	0.01653
641.8	0.00322	0.01682
642	0.00352	0.01727
642.2	0.00316	0.01647
642.4	0.00346	0.01705
642.6	0.00336	0.0163
642.8	0.00316	0.01595
643	0.00291	0.01563
643.2	0.00275	0.01578
643.4	0.00314	0.0151
643.6	0.00334	0.01443
643.8	0.003	0.0158
644	0.0031	0.01532
644.2	0.00298	0.01537
644.4	0.00299	0.01452
644.6	0.00204	0.01471
644.8	0.0026	0.01475
645	0.00278	0.01437
645.2	0.0021	0.01451
645.4	0.00258	0.01336
645.6	0.00185	0.01242
645.8	0.0013	0.01312
646	0.00256	0.01234
646.2	0.00191	0.01278
646.4	0.00174	0.01344
646.6	0.00182	0.01286
646.8	0.00216	0.01212
647	0.00242	0.01218
647.2	0.00127	0.01155
647.4	0.00175	0.01126
647.6	0.00139	0.01098
647.8	0.00167	0.0106
648	0.00088081	0.00918
648.2	0.00158	0.00995
648.4	0.00114	0.00898
648.6	0.00141	0.00971
648.8	0.0017	0.01006
649	0.00121	0.00969
649.2	0.000874138	0.00932
649.4	0.000920847	0.00922
649.6	0.00103	0.00868
649.8	0.000860792	0.00868
650	0.00103	0.00802
650.2	0.00097423	0.00771
650.4	0.00118	0.00739
650.6	0.000807409	0.00698
650.8	0.000827428	0.00721
651	0.00054717	0.00674
651.2	0.00116	0.00679
651.4	0.000580534	0.00667
651.6	0.000827428	0.00649
651.8	0.000827428	0.00637
652	0.00145	0.00631
652.2	0.000693972	0.00598
652.4	0.000820755	0.0057
652.6	0.000807409	0.00562
652.8	0.000920847	0.00527
653	0.000647262	0.0059
653.2	0.000120111	0.00471
653.4	0.000126783	0.00421
653.6	0	0.00451
653.8	0.00106	0.00404
654	0.000413714	0.00443
654.2	0.000827428	0.00372
654.4	0.00109	0.00398
654.6	0.000393696	0.00355
654.8	0.00042706	0.00337
655	0.000867465	0.00392
655.2	0.000814082	0.00362
655.4	0.000200184	0.00324
655.6	0.00102	0.00301
655.8	0.000734009	0.00351
656	0.00103	0.0024
656.2	0.00155	0.00298
656.4	0.0011	0.0022
656.6	0.00131	0.00331
656.8	0.00125	0.0028
657	0.000907502	0.00251
657.2	0.00133	0.00222
657.4	0.00109	0.00171
657.6	0.00114	0.00239
657.8	0.00161	0.00231
658	0.00185	0.00243
658.2	0.00173	0.00148
658.4	0.0019	0.00164
658.6	0.00235	0.00176
658.8	0.00223	0.000992111
659	0.00222	0.00171
659.2	0.00244	0.00112
659.4	0.0032	0.000765001
659.6	0.00302	0.000896486
659.8	0.00373	0.00129
660	0.00394	0.00103
660.2	0.0041	0.000920392
660.4	0.00422	0.000657423
660.6	0.00382	0.000525938
660.8	0.00484	0.00104
661	0.00489	0.000585704
661.2	0.00483	0.00041836
661.4	0.0052	0.000442266
661.6	0.00492	0
661.8	0.00635	0.000310782
662	0.00688	0.000800861
662.2	0.00678	0.000980158
662.4	0.00763	0.000657423
662.6	0.00775	0.000705235
662.8	0.00791	0.000537891
663	0.00849	3.58594e-05
663.2	0.00823	0.000717189
663.4	0.00943	0.000717189
663.6	0.0093	0.000203203
663.8	0.01023	0.000549845
664	0.01029	0.000370547
664.2	0.01156	0.000812814
664.4	0.01187	0.000860626
664.6	0.01244	0.000430313
664.8	0.01308	0.000394454
665	0.01403	0.000753048
665.2	0.01413	0.000274922
665.4	0.01422	0.000932345
665.6	0.01477	0.000944298
665.8	0.01491	0.00083672
666	0.0159	0.0012
666.2	0.01644	0.00157
666.4	0.01769	0.00219
666.6	0.01832	0.00173
666.8	0.01961	0.00195
667	0.02003	0.00194
667.2	0.02023	0.00246
667.4	0.02051	0.00196
667.6	0.02241	0.00307
667.8	0.02337	0.00301
668	0.02394	0.00408
668.2	0.0241	0.0039
668.4	0.02496	0.00455
668.6	0.02551	0.00386
668.8	0.02548	0.006
669	0.02739	0.00524
669.2	0.02805	0.00575
669.4	0.02939	0.00599
669.6	0.03	0.00746
669.8	0.03092	0.0071
670	0.03226	0.00808
670.2	0.03224	0.00881
670.4	0.03424	0.00961
670.6	0.03541	0.0104
670.8	0.03648	0.01127
671	0.03707	0.01205
671.2	0.03946	0.01316
671.4	0.04046	0.01396
671.6	0.0416	0.01597
671.8	0.04277	0.01683
672	0.04448	0.01743
672.2	0.04599	0.01872
672.4	0.04826	0.02016
672.6	0.04953	0.02221
672.8	0.05126	0.02361
673	0.0526	0.02517
673.2	0.05466	0.02786
673.4	0.0572	0.03017
673.6	0.0602	0.03316
673.8	0.0628	0.03661
674	0.06621	0.03864
674.2	0.06754	0.04164
674.4	0.07235	0.04437
674.6	0.07548	0.0478
674.8	0.07748	0.05244
675	0.08156	0.05563
675.2	0.08629	0.06084
675.4	0.09116	0.06565
675.6	0.09563	0.06935
675.8	0.10071	0.07484
676	0.10651	0.0807
676.2	0.11185	0.08684
676.4	0.11632	0.09479
676.6	0.12279	0.10017
676.8	0.13047	0.10602
677	0.13687	0.11332
677.2	0.14348	0.11905
677.4	0.15055	0.12766
677.6	0.15809	0.13483
677.8	0.16703	0.14511
678	0.17591	0.15324
678.2	0.18432	0.16149
678.4	0.19346	0.17201
678.6	0.20307	0.18205
678.8	0.21241	0.19101
679	0.22188	0.20237
679.2	0.23316	0.21468
679.4	0.24471	0.22591
679.6	0.25545	0.23894
679.8	0.26953	0.25293
680	0.28101	0.26524
680.2	0.29388	0.27934
680.4	0.30403	0.28735
680.6	0.31757	0.30218
680.8	0.33292	0.31604
681	0.3474	0.33349
681.2	0.36502	0.34987
681.4	0.3809	0.36481
681.6	0.39091	0.38119
681.8	0.40832	0.3972
682	0.41973	0.41202
682.2	0.43968	0.43211
682.4	0.45797	0.45147
682.6	0.48126	0.47299
682.8	0.49881	0.49104
683	0.51862	0.50801
683.2	0.53531	0.52678
683.4	0.55419	0.54614
683.6	0.569	0.56574
683.8	0.59202	0.5869
684	0.61138	0.60889
684.2	0.63526	0.63196
684.4	0.65502	0.65264
684.6	0.6737	0.67201
684.8	0.69639	0.6891
685	0.71974	0.7099
685.2	0.73309	0.73058
685.4	0.75844	0.74958
685.6	0.77446	0.77695
685.8	0.79114	0.79716
686	0.80649	0.81532
686.2	0.82384	0.82787
686.4	0.84185	0.83947
686.6	0.8592	0.85931
686.8	0.87722	0.87258
687	0.89257	0.89051
687.2	0.90792	0.91071
687.4	0.92593	0.93019
687.6	0.93394	0.94274
687.8	0.94195	0.9535
688	0.95329	0.95781
688.2	0.9613	0.96283
688.4	0.96263	0.97908
688.6	0.97464	0.98386
688.8	0.97798	0.99546
689	0.98332	0.99761
689.2	0.98198	0.99976
689.4	0.98866	1
689.6	0.99867	0.99988
689.8	0.99933	0.9988
690	1	1
690.2	0.98866	0.99869
690.4	0.98599	0.99665
690.6	0.97665	0.99617
690.8	0.97398	0.99486
691	0.96864	0.98864
691.2	0.96931	0.98255
691.4	0.95663	0.97263
691.6	0.95663	0.96916
691.8	0.94395	0.96163
692	0.93994	0.95458
692.2	0.92994	0.94573
692.4	0.91792	0.94609
692.6	0.91125	0.94322
692.8	0.89724	0.93497
693	0.89524	0.92278
693.2	0.89123	0.9088
693.4	0.88189	0.89493
693.6	0.87188	0.8886
693.8	0.85987	0.87927
694	0.84986	0.87509
694.2	0.84319	0.87115
694.4	0.83385	0.86612
694.6	0.82918	0.85537
694.8	0.81783	0.8464
695	0.81049	0.83899
695.2	0.80182	0.83696
695.4	0.79648	0.83361
695.6	0.79047	0.82692
695.8	0.7818	0.81724
696	0.77713	0.81018
696.2	0.76578	0.80265
696.4	0.76045	0.79727
696.6	0.7511	0.79357
696.8	0.74643	0.79166
697	0.73909	0.78676
697.2	0.72908	0.78186
697.4	0.72708	0.77695
697.6	0.72441	0.77504
697.8	0.72108	0.76667
698	0.71173	0.76393
698.2	0.70039	0.75616
698.4	0.69439	0.75329
698.6	0.68037	0.74193
698.8	0.68171	0.73476
699	0.6737	0.72998
699.2	0.6717	0.72842
699.4	0.65902	0.71647
699.6	0.65502	0.71014
699.8	0.64354	0.70906
700	0.6388	0.7044
700.2	0.62699	0.69531
700.4	0.62005	0.6891
700.6	0.61518	0.67894
700.8	0.60557	0.66818
701	0.59369	0.65802
701.2	0.58435	0.65623
701.4	0.57748	0.64894
701.6	0.57568	0.64045
701.8	0.57287	0.63017
702	0.5606	0.62073
702.2	0.55406	0.60925
702.4	0.53984	0.59969
702.6	0.53144	0.59132
702.8	0.52276	0.58116
703	0.51469	0.56993
703.2	0.50855	0.56251
703.4	0.50261	0.55403
703.6	0.4964	0.54542
703.8	0.48873	0.53466
704	0.48199	0.52438
704.2	0.47131	0.5147
704.4	0.46311	0.50885
704.6	0.45537	0.50084
704.8	0.44923	0.49056
705	0.44169	0.48076
705.2	0.43755	0.47119
705.4	0.43068	0.46115
705.6	0.42394	0.45207
705.8	0.4164	0.44442
706	0.40679	0.43808
706.2	0.40205	0.43187
706.4	0.40092	0.42505
706.6	0.39431	0.41716
706.8	0.38637	0.4094
707	0.37583	0.40151
707.2	0.36955	0.39696
707.4	0.36482	0.39362
707.6	0.36115	0.38549
707.8	0.35527	0.37437
708	0.35094	0.36816
708.2	0.3428	0.36182
708.4	0.33973	0.35692
708.6	0.33372	0.35286
708.8	0.33052	0.34927
709	0.32758	0.3464
709.2	0.32144	0.34413
709.4	0.31564	0.33576
709.6	0.31177	0.3305
709.8	0.30563	0.32548
710	0.30476	0.31795
710.2	0.29775	0.31329
710.4	0.29395	0.30959
710.6	0.29068	0.30265
710.8	0.28875	0.30325
711	0.28367	0.29967
711.2	0.28101	0.29632
711.4	0.2754	0.29464
711.6	0.2728	0.28986
711.8	0.27126	0.28448
712	0.26859	0.28066
712.2	0.26459	0.27624
712.4	0.26172	0.27277
712.6	0.25758	0.26954
712.8	0.25418	0.26787
713	0.25178	0.26524
713.2	0.25004	0.26153
713.4	0.24731	0.25675
713.6	0.24471	0.25496
713.8	0.24144	0.254
714	0.23803	0.2509
714.2	0.2345	0.24863
714.4	0.23163	0.24576
714.6	0.23083	0.2405
714.8	0.23029	0.23799
715	0.22736	0.23464
715.2	0.22609	0.2338
715.4	0.22148	0.23046
715.6	0.21608	0.22651
715.8	0.21454	0.224
716	0.21348	0.22233
716.2	0.21187	0.21898
716.4	0.21067	0.21731
716.6	0.20787	0.21623
716.8	0.20594	0.21312
717	0.20373	0.21085
717.2	0.20026	0.20739
717.4	0.199	0.20715
717.6	0.19866	0.20679
717.8	0.19566	0.20225
718	0.19326	0.1995
718.2	0.19232	0.19711
718.4	0.18865	0.1946
718.6	0.18705	0.19352
718.8	0.18672	0.19113
719	0.18405	0.19161
719.2	0.18385	0.18862
719.4	0.18131	0.18766
719.6	0.17965	0.18551
719.8	0.17611	0.1824
720	0.17517	0.18073
720.2	0.17457	0.1781
720.4	0.17444	0.17822
720.6	0.1709	0.17559
720.8	0.17004	0.17535
721	0.16797	0.17475
721.2	0.16597	0.17213
721.4	0.16223	0.17021
721.6	0.16356	0.16794
721.8	0.1633	0.16436
722	0.16263	0.16412
722.2	0.15682	0.16448
722.4	0.15656	0.16304
722.6	0.15349	0.16113
722.8	0.15109	0.16065
723	0.15182	0.15706
723.2	0.15189	0.15623
723.4	0.15089	0.15455
723.6	0.14902	0.15432
723.8	0.14615	0.15097
724	0.14615	0.15085
724.2	0.14248	0.14834
724.4	0.14234	0.14667
724.6	0.14194	0.14571
724.8	0.14194	0.14284
725	0.14008	0.14392
725.2	0.13861	0.14296
725.4	0.13641	0.14212
725.6	0.1356	0.13902
725.8	0.1336	0.1377
726	0.13247	0.13567
726.2	0.13207	0.13483
726.4	0.12987	0.13435
726.6	0.12887	0.13435
726.8	0.1296	0.13256
727	0.12846	0.13125
727.2	0.12673	0.12945
727.4	0.12613	0.12838
727.6	0.12399	0.12634
727.8	0.12219	0.12551
728	0.12226	0.12587
728.2	0.12032	0.12479
728.4	0.11966	0.1236
728.6	0.11806	0.12097
728.8	0.11765	0.12097
729	0.11739	0.12037
729.2	0.11565	0.11905
729.4	0.11559	0.11678
729.6	0.11365	0.11511
729.8	0.11218	0.1163
730	0.11165	0.1163
730.2	0.11178	0.11523
730.4	0.11005	0.11487
730.6	0.10858	0.11272
730.8	0.10831	0.11057
731	0.10738	0.11033
731.2	0.10638	0.10997
731.4	0.10504	0.11057
731.6	0.10631	0.11093
731.8	0.10564	0.10997
732	0.10464	0.10698
732.2	0.10271	0.1059
732.4	0.10184	0.10579
732.6	0.10097	0.10722
732.8	0.09937	0.10602
733	0.10011	0.10722
733.2	0.09984	0.10567
733.4	0.0989	0.10411
733.6	0.09944	0.10339
733.8	0.0987	0.10268
734	0.09817	0.10375
734.2	0.09724	0.10339
734.4	0.09624	0.10184
734.6	0.0959	0.10077
734.8	0.09557	0.10065
735	0.09543	0.10184
735.2	0.0961	0.10053
735.4	0.09417	0.10136
735.6	0.09383	0.09945
735.8	0.09383	0.10053
736	0.0943	0.10005
736.2	0.09463	0.09873
736.4	0.0927	0.09814
736.6	0.09357	0.09837
736.8	0.09156	0.0979
737	0.09083	0.09706
737.2	0.08963	0.09754
737.4	0.09036	0.09718
737.6	0.0921	0.09778
737.8	0.0927	0.09706
738	0.0917	0.0961
738.2	0.09056	0.09539
738.4	0.08896	0.09515
738.6	0.08896	0.09347
738.8	0.08883	0.09383
739	0.08903	0.09347
739.2	0.08789	0.09359
739.4	0.08849	0.09395
739.6	0.08729	0.09407
739.8	0.08649	0.09407
740	0.08716	0.09347
740.2	0.08743	0.09335
740.4	0.08656	0.093
740.6	0.08523	0.09323
740.8	0.08509	0.09228
741	0.08583	0.09228
741.2	0.08716	0.09383
741.4	0.08496	0.091
741.6	0.08549	0.09088
741.8	0.08543	0.09151
742	0.08482	0.09092
742.2	0.08449	0.09095
742.4	0.08429	0.09144
742.6	0.08276	0.09311
742.8	0.08289	0.09194
743	0.08429	0.0924
743.2	0.08336	0.09288
743.4	0.08349	0.09335
743.6	0.08389	0.09264
743.8	0.08396	0.09264
744	0.08342	0.09118
744.2	0.08176	0.09151
744.4	0.08322	0.09371
744.6	0.08282	0.09323
744.8	0.08302	0.09323
745	0.08376	0.09335
745.2	0.08269	0.09276
745.4	0.08362	0.09264
745.6	0.08282	0.09359
745.8	0.08242	0.09395
746	0.08209	0.09371
746.2	0.08202	0.09395
746.4	0.08276	0.09323
746.6	0.08209	0.09311
746.8	0.08209	0.09222
747	0.08142	0.09467
747.2	0.08229	0.09419
747.4	0.08149	0.09347
747.6	0.08109	0.09371
747.8	0.08115	0.09359
748	0.08082	0.09288
748.2	0.07969	0.09455
748.4	0.08089	0.09443
748.6	0.08029	0.09455
748.8	0.08055	0.09551
749	0.08029	0.09185
749.2	0.08009	0.09276
749.4	0.08069	0.09205
749.6	0.08029	0.09185
749.8	0.08075	0.09288
750	0.08022	0.09199
750.2	0.07815	0.09311
750.4	0.07835	0.09288
750.6	0.07895	0.09347
750.8	0.07822	0.09347
751	0.07815	0.09252
751.2	0.07795	0.09179
751.4	0.07715	0.09026
751.6	0.07909	0.09032
751.8	0.07829	0.08967
752	0.07695	0.09111
752.2	0.07688	0.09076
752.4	0.07682	0.09133
752.6	0.07515	0.09031
752.8	0.07548	0.0897
753	0.07475	0.09038
753.2	0.07515	0.0889
753.4	0.07575	0.08849
753.6	0.07468	0.08968
753.8	0.07462	0.08704
754	0.07395	0.08738
754.2	0.07381	0.08609
754.4	0.07328	0.08509
754.6	0.07261	0.08615
754.8	0.07168	0.08732
755	0.07268	0.08649
755.2	0.07181	0.08612
755.4	0.07115	0.08605
755.6	0.07061	0.0861
755.8	0.07095	0.08568
756	0.07121	0.08444
756.2	0.07001	0.08444
756.4	0.06828	0.08592
756.6	0.06888	0.08329
756.8	0.06914	0.08376
757	0.06768	0.08261
757.2	0.06781	0.08128
757.4	0.06661	0.08107
757.6	0.06621	0.08131
757.8	0.06581	0.0822
758	0.06574	0.08237
758.2	0.06627	0.08117
758.4	0.06574	0.08153
758.6	0.06507	0.08076
758.8	0.06501	0.08027
759	0.06394	0.0807
759.2	0.0634	0.0788
759.4	0.06387	0.07772
759.6	0.06327	0.07785
759.8	0.06307	0.07484
760	0.06214	0.07675
760.2	0.06194	0.07568
760.4	0.06154	0.07645
760.6	0.06134	0.07527
760.8	0.0608	0.07514
761	0.06067	0.07509
761.2	0.05973	0.0743
761.4	0.06067	0.0745
761.6	0.06	0.07343
761.8	0.05807	0.07278
762	0.0582	0.07205
762.2	0.05733	0.07095
762.4	0.05693	0.0704
762.6	0.05767	0.07033
762.8	0.05693	0.07014
763	0.05627	0.07094
763.2	0.0554	0.06982
763.4	0.05513	0.06862
763.6	0.05466	0.06927
763.8	0.05373	0.06818
764	0.05286	0.06761
764.2	0.05373	0.0665
764.4	0.053	0.06657
764.6	0.05253	0.06604
764.8	0.0528	0.06601
765	0.05166	0.06442
765.2	0.05199	0.06361
765.4	0.05053	0.06546
765.6	0.05026	0.06388
765.8	0.05013	0.06526
766	0.04986	0.06296
766.2	0.04826	0.0628
766.4	0.04852	0.06175
766.6	0.04839	0.06155
766.8	0.04772	0.05997
767	0.04706	0.06051
767.2	0.04672	0.05889
767.4	0.04652	0.05963
767.6	0.04699	0.05852
767.8	0.04566	0.0596
768	0.04606	0.05832
768.2	0.04463	0.05836
768.4	0.04353	0.05807
768.6	0.04359	0.05769
768.8	0.04313	0.05721
769	0.04333	0.0566
769.2	0.04382	0.05582
769.4	0.04198	0.05551
769.6	0.04179	0.05391
769.8	0.04138	0.05281
770	0.04081	0.05312
770.2	0.04066	0.05286
770.4	0.04048	0.05149
770.6	0.0392	0.05301
770.8	0.03905	0.05245
771	0.03978	0.05226
771.2	0.03824	0.05053
771.4	0.03805	0.04996
771.6	0.03701	0.05073
771.8	0.0372	0.04921
772	0.03667	0.04886
772.2	0.03631	0.04916
772.4	0.03622	0.04877
772.6	0.03501	0.04816
772.8	0.03481	0.04713
773	0.03406	0.04708
773.2	0.03445	0.04689
773.4	0.03361	0.04684
773.6	0.03414	0.04549
773.8	0.03409	0.04612
774	0.03278	0.0453
774.2	0.03206	0.04319
774.4	0.0324	0.0432
774.6	0.03184	0.043
774.8	0.03144	0.04383
775	0.03018	0.04258
775.2	0.03151	0.04216
775.4	0.03084	0.04259
775.6	0.03006	0.04169
775.8	0.02935	0.04072
776	0.02919	0.04117
776.2	0.02991	0.04025
776.4	0.02835	0.03998
776.6	0.02917	0.03913
776.8	0.02835	0.03949
777	0.02855	0.03839
777.2	0.02746	0.03735
777.4	0.0274	0.03759
777.6	0.02707	0.03682
777.8	0.02618	0.03646
778	0.02552	0.03714
778.2	0.02598	0.0367
778.4	0.02608	0.03635
778.6	0.02482	0.03572
778.8	0.02521	0.03611
779	0.0254	0.03554
779.2	0.02436	0.03519
779.4	0.02462	0.03373
779.6	0.02409	0.03409
779.8	0.02335	0.03376
780	0.02307	0.03325
780.2	0.02363	0.03256
780.4	0.02368	0.03325
780.6	0.02283	0.03322
780.8	0.02258	0.03219
781	0.02215	0.03221
781.2	0.0223	0.03243
781.4	0.02333	0.0312
781.6	0.02216	0.03153
781.8	0.02203	0.03107
782	0.02095	0.02997
782.2	0.02038	0.03034
782.4	0.02081	0.03054
782.6	0.02099	0.0303
782.8	0.02075	0.03003
783	0.02067	0.02896
783.2	0.02028	0.02895
783.4	0.02021	0.02854
783.6	0.01938	0.02853
783.8	0.01968	0.02884
784	0.01924	0.02252
784.2	0.01936	0.02367
784.4	0.01932	0.02168
784.6	0.01906	0.02707
784.8	0.01893	0.02701
785	0.01846	0.02548
785.2	0.0181	0.02654
785.4	0.01853	0.02589
785.6	0.01802	0.02683
785.8	0.01792	0.02497
786	0.01828	0.0251
786.2	0.01806	0.02435
786.4	0.01724	0.02563
786.6	0.01665	0.02423
786.8	0.01706	0.02299
787	0.01676	0.02551
787.2	0.01697	0.02535
787.4	0.01622	0.0274
787.6	0.0164	0.02553
787.8	0.01625	0.02539
788	0.01533	0.02201
788.2	0.01569	0.02444
788.4	0.0159	0.02429
788.6	0.01527	0.02419
788.8	0.01557	0.02473
789	0.01553	0.02361
789.2	0.01543	0.02391
789.4	0.01505	0.02303
789.6	0.01439	0.02272
789.8	0.01478	0.01675
790	0.01431	0.01923
790.2	0.01399	0.02293
790.4	0.01493	0.02226
790.6	0.01443	0.02207
790.8	0.0148	0.02162
791	0.01412	0.02239
791.2	0.01385	0.02209
791.4	0.0131	0.01516
791.6	0.0133	0.02117
791.8	0.01333	0.01601
792	0.01335	0.02154
792.2	0.01301	0.02185
792.4	0.01307	0.02123
792.6	0.0124	0.0175
792.8	0.01335	0.02129
793	0.01301	0.01945
793.2	0.01262	0.02097
793.4	0.01242	0.02069
793.6	0.01253	0.01999
793.8	0.01167	0.02079
794	0.01207	0.0212
794.2	0.01216	0.01975
794.4	0.01228	0.01969
794.6	0.01139	0.02057
794.8	0.01165	0.01971
795	0.0118	0.02052
795.2	0.01145	0.01971
795.4	0.01184	0.02019
795.6	0.0115	0.01981
795.8	0.01144	0.01901
796	0.01085	0.01895
796.2	0.01075	0.01822
796.4	0.01098	0.01948
796.6	0.0107	0.01878
796.8	0.01072	0.01889
797	0.01088	0.01737
797.2	0.01089	0.01911
797.4	0.01017	0.01951
797.6	0.01034	0.01853
797.8	0.01022	0.01825
798	0.00972	0.0184
798.2	0.01014	0.01803
798.4	0.00989	0.01726
798.6	0.00976	0.01804
798.8	0.01024	0.01751
799	0.01024	0.01745
799.2	0.00965	0.01598
799.4	0.00941	0.01672
799.6	0.00982	0.01719
799.8	0.01029	0.01607
800	0.01038	0.01718

## Sheet: Supplementary Fig 1f
time	absorbance
0	0
0.00833	0.00121
0.01667	0.00121
0.025	0.0012
0.03333	0.0012
0.04167	0.00119
0.05	0.00118
0.05833	0.00118
0.06667	0.00117
0.075	0.00118
0.08333	0.00118
0.09167	0.00119
0.1	0.00119
0.10833	0.0012
0.11667	0.0012
0.125	0.00121
0.13333	0.00121
0.14167	0.00122
0.15	0.00122
0.15833	0.00121
0.16667	0.00121
0.175	0.00122
0.18333	0.00122
0.19166	0.00122
0.2	0.00122
0.20833	0.00123
0.21666	0.00123
0.225	0.00123
0.23333	0.00123
0.24166	0.00123
0.25	0.00123
0.25833	0.00123
0.26666	0.00122
0.275	0.00122
0.28333	0.00121
0.29166	0.00122
0.3	0.00122
0.30833	0.00122
0.31666	0.00123
0.325	0.00123
0.33333	0.00123
0.34166	0.00123
0.35	0.00123
0.35833	0.00123
0.36666	0.00123
0.375	0.00123
0.38333	0.00123
0.39166	0.00123
0.4	0.00123
0.40833	0.00123
0.41666	0.00123
0.425	0.00123
0.43333	0.00123
0.44166	0.00123
0.45	0.00123
0.45833	0.00123
0.46666	0.00123
0.475	0.00123
0.48333	0.00123
0.49166	0.00123
0.5	0.00123
0.50833	0.00123
0.51666	0.00123
0.525	0.00123
0.53333	0.00123
0.54166	0.00123
0.55	0.00123
0.55833	0.00123
0.56666	0.00123
0.57499	0.00123
0.58333	0.00122
0.59166	0.00122
0.59999	0.00122
0.60833	0.00122
0.61666	0.00123
0.62499	0.00123
0.63333	0.00123
0.64166	0.00123
0.64999	0.00123
0.65833	0.00123
0.66666	0.00124
0.67499	0.00124
0.68333	0.00124
0.69166	0.00125
0.69999	0.00125
0.70833	0.00125
0.71666	0.00125
0.72499	0.00124
0.73333	0.00124
0.74166	0.00124
0.74999	0.00124
0.75833	0.00125
0.76666	0.00125
0.77499	0.00125
0.78333	0.00125
0.79166	0.00125
0.79999	0.00125
0.80833	0.00125
0.81666	0.00125
0.82499	0.00125
0.83333	0.00125
0.84166	0.00125
0.84999	0.00125
0.85833	0.00125
0.86666	0.00125
0.87499	0.00125
0.88333	0.00126
0.89166	0.00125
0.89999	0.00125
0.90833	0.00125
0.91666	0.00125
0.92499	0.00125
0.93333	0.00125
0.94166	0.00124
0.94999	0.00124
0.95833	0.00124
0.96666	0.00124
0.97499	0.00124
0.98332	0.00124
0.99166	0.00124
0.99999	0.00125
1.00832	0.00126
1.01666	0.00126
1.02499	0.00127
1.03332	0.00127
1.04166	0.00128
1.04999	0.00128
1.05832	0.00129
1.06666	0.00129
1.07499	0.00129
1.08332	0.00128
1.09166	0.00128
1.09999	0.00128
1.10832	0.00127
1.11666	0.00127
1.12499	0.00127
1.13332	0.00126
1.14166	0.00126
1.14999	0.00124
1.15832	0.00123
1.16666	0.0012
1.17499	0.00118
1.18332	0.00116
1.19165	0.00115
1.19999	0.00116
1.20832	0.00119
1.21666	0.00123
1.22499	0.00127
1.23332	0.0013
1.24166	0.00131
1.24999	0.00132
1.25832	0.00131
1.26665	0.0013
1.27499	0.00129
1.28332	0.00129
1.29165	0.00128
1.29999	0.00128
1.30832	0.00128
1.31665	0.00128
1.32499	0.00129
1.33332	0.0013
1.34165	0.0013
1.34999	0.00131
1.35832	0.00131
1.36665	0.00131
1.37499	0.00131
1.38332	0.00131
1.39165	0.00131
1.39999	0.00131
1.40832	0.00131
1.41665	0.00131
1.42498	0.0013
1.43332	0.0013
1.44165	0.0013
1.44999	0.00129
1.45832	0.00129
1.46665	0.00129
1.47498	0.00129
1.48332	0.0013
1.49165	0.0013
1.49998	0.00131
1.50832	0.00131
1.51665	0.00132
1.52498	0.00132
1.53332	0.00133
1.54165	0.00133
1.54998	0.00132
1.55832	0.00132
1.56665	0.00132
1.57498	0.00131
1.58332	0.00131
1.59165	0.00131
1.59998	0.00131
1.60832	0.00132
1.61665	0.00132
1.62498	0.00133
1.63332	0.00133
1.64165	0.00133
1.64998	0.00133
1.65832	0.00133
1.66665	0.00133
1.67498	0.00133
1.68331	0.00133
1.69165	0.00133
1.69998	0.00134
1.70831	0.00134
1.71665	0.00135
1.72498	0.00136
1.73331	0.00136
1.74165	0.00137
1.74998	0.00138
1.75831	0.00138
1.76665	0.00139
1.77498	0.0014
1.78331	0.00141
1.79165	0.00142
1.79998	0.00144
1.80831	0.00146
1.81665	0.00148
1.82498	0.00152
1.83331	0.00156
1.84165	0.00159
1.84998	0.0016
1.85831	0.0016
1.86665	0.00158
1.87498	0.00156
1.88331	0.00153
1.89165	0.0015
1.89998	0.00149
1.90831	0.00148
1.91664	0.00149
1.92498	0.00152
1.93331	0.00155
1.94164	0.00161
1.94998	0.00166
1.95831	0.0017
1.96664	0.00171
1.97498	0.00168
1.98331	0.00161
1.99164	0.00151
1.99998	0.00141
2.00831	0.00132
2.01664	0.00127
2.02498	0.00125
2.03331	0.00127
2.04164	0.00129
2.04998	0.00132
2.05831	0.00135
2.06664	0.00136
2.07497	0.00137
2.08331	0.00138
2.09164	0.00138
2.09998	0.00138
2.10831	0.00138
2.11664	0.00138
2.12497	0.00139
2.13331	0.00141
2.14164	0.00144
2.14997	0.00148
2.15831	0.00154
2.16664	0.00161
2.17497	0.00174
2.18331	0.00192
2.19164	0.00215
2.19997	0.0024
2.20831	0.00265
2.21664	0.00293
2.22497	0.00341
2.23331	0.00407
2.24164	0.00481
2.24997	0.00556
2.25831	0.00611
2.26664	0.00607
2.27497	0.00548
2.2833	0.0046
2.29164	0.0036
2.29997	0.00267
2.3083	0.00206
2.31664	0.00175
2.32497	0.0016
2.33331	0.00154
2.34164	0.00151
2.34997	0.0015
2.3583	0.0015
2.36664	0.0015
2.37497	0.0015
2.3833	0.0015
2.39164	0.00149
2.39997	0.00148
2.4083	0.00147
2.41664	0.00145
2.42497	0.00143
2.4333	0.00141
2.44164	0.0014
2.44997	0.00139
2.4583	0.00139
2.46664	0.0014
2.47497	0.00142
2.4833	0.00144
2.49164	0.00147
2.49997	0.0015
2.5083	0.00154
2.51664	0.00157
2.52497	0.00162
2.5333	0.00167
2.54163	0.00173
2.54997	0.00178
2.5583	0.00184
2.56663	0.00191
2.57497	0.00197
2.5833	0.00204
2.59163	0.00211
2.59997	0.00218
2.6083	0.00225
2.61663	0.00232
2.62497	0.00239
2.6333	0.00245
2.64163	0.0025
2.64997	0.00255
2.6583	0.00258
2.66663	0.00261
2.67497	0.00263
2.6833	0.00264
2.69163	0.00265
2.69997	0.00265
2.7083	0.00267
2.71663	0.00274
2.72497	0.00294
2.7333	0.00335
2.74163	0.00443
2.74997	0.01341
2.7583	0.04598
2.76663	0.09658
2.77496	0.15481
2.7833	0.21505
2.79163	0.26126
2.79996	0.26132
2.8083	0.2259
2.81663	0.1754
2.82496	0.1197
2.8333	0.06902
2.84163	0.04034
2.84996	0.02873
2.8583	0.02415
2.86663	0.02195
2.87496	0.0207
2.8833	0.01979
2.89163	0.01899
2.89996	0.01822
2.9083	0.01745
2.91663	0.01665
2.92496	0.01586
2.9333	0.01508
2.94163	0.01432
2.94996	0.01359
2.9583	0.0129
2.96663	0.01226
2.97496	0.01168
2.9833	0.0112
2.99163	0.01086
2.99996	0.01072
3.00829	0.01078
3.01663	0.01103
3.02496	0.0114
3.03329	0.01181
3.04163	0.01218
3.04996	0.01249
3.05829	0.01272
3.06663	0.01291
3.07496	0.01309
3.08329	0.0133
3.09163	0.01355
3.09996	0.01384
3.10829	0.01416
3.11663	0.01448
3.12496	0.01478
3.13329	0.01505
3.14163	0.01527
3.14996	0.01544
3.15829	0.01555
3.16662	0.01561
3.17496	0.01564
3.18329	0.01566
3.19163	0.01573
3.19996	0.01589
3.20829	0.01623
3.21662	0.0168
3.22496	0.01766
3.23329	0.01878
3.24162	0.02012
3.24996	0.02155
3.25829	0.02297
3.26662	0.02427
3.27496	0.02538
3.28329	0.02627
3.29162	0.02699
3.29996	0.02759
3.30829	0.02818
3.31662	0.02885
3.32496	0.02966
3.33329	0.03065
3.34162	0.03183
3.34996	0.03314
3.35829	0.03454
3.36662	0.03596
3.37495	0.03734
3.38329	0.03861
3.39162	0.03972
3.39995	0.04058
3.40829	0.04112
3.41662	0.04128
3.42496	0.04097
3.43329	0.04016
3.44162	0.03886
3.44995	0.03712
3.45829	0.03501
3.46662	0.03267
3.47495	0.03022
3.48329	0.02778
3.49162	0.02544
3.49995	0.02329
3.50829	0.02134
3.51662	0.01961
3.52495	0.01809
3.53329	0.01677
3.54162	0.01564
3.54995	0.01468
3.55829	0.01388
3.56662	0.01323
3.57495	0.01271
3.58329	0.0123
3.59162	0.01199
3.59995	0.01177
3.60829	0.01162
3.61662	0.01154
3.62495	0.01151
3.63328	0.01152
3.64162	0.01156
3.64995	0.01165
3.65828	0.01176
3.66662	0.01191
3.67495	0.01207
3.68328	0.01226
3.69162	0.01246
3.69995	0.01266
3.70828	0.01285
3.71662	0.01304
3.72495	0.01321
3.73328	0.01336
3.74162	0.01348
3.74995	0.0136
3.75828	0.01369
3.76662	0.01378
3.77495	0.01384
3.78328	0.0139
3.79162	0.01394
3.79995	0.01397
3.80828	0.01399
3.81662	0.014
3.82495	0.01399
3.83328	0.01397
3.84162	0.01395
3.84995	0.01393
3.85828	0.01392
3.86661	0.01392
3.87495	0.01394
3.88328	0.01401
3.89161	0.01413
3.89995	0.01431
3.90828	0.01456
3.91661	0.01487
3.92495	0.01522
3.93328	0.01558
3.94161	0.01593
3.94995	0.01625
3.95828	0.0165
3.96661	0.01669
3.97495	0.01682
3.98328	0.01688
3.99161	0.0169
3.99995	0.01689
4.00828	0.01685
4.01661	0.0168
4.02495	0.01674
4.03328	0.01667
4.04161	0.01659
4.04995	0.01651
4.05828	0.01641
4.06661	0.01631
4.07494	0.0162
4.08328	0.01607
4.09161	0.01593
4.09995	0.01578
4.10828	0.01561
4.11661	0.01544
4.12494	0.01525
4.13328	0.01507
4.14161	0.01489
4.14994	0.01472
4.15828	0.01457
4.16661	0.01444
4.17494	0.01433
4.18328	0.01424
4.19161	0.01417
4.19994	0.01413
4.20828	0.01409
4.21661	0.01406
4.22494	0.01405
4.23328	0.01404
4.24161	0.01404
4.24994	0.01405
4.25828	0.01407
4.26661	0.01409
4.27494	0.01412
4.28327	0.01416
4.29161	0.0142
4.29994	0.01425
4.30828	0.0143
4.31661	0.01435
4.32494	0.01441
4.33327	0.01448
4.34161	0.01455
4.34994	0.01462
4.35827	0.01471
4.36661	0.0148
4.37494	0.01489
4.38327	0.01499
4.39161	0.0151
4.39994	0.01521
4.40827	0.01534
4.41661	0.01547
4.42494	0.01562
4.43327	0.01577
4.44161	0.01594
4.44994	0.01612
4.45827	0.01632
4.46661	0.01653
4.47494	0.01675
4.48327	0.017
4.4916	0.01726
4.49994	0.01754
4.50827	0.01783
4.51661	0.01815
4.52494	0.01849
4.53327	0.01886
4.5416	0.01925
4.54994	0.01967
4.55827	0.02012
4.5666	0.02058
4.57494	0.02107
4.58327	0.02158
4.5916	0.02211
4.59994	0.02268
4.60827	0.02329
4.6166	0.02393
4.62494	0.02461
4.63327	0.02534
4.6416	0.02613
4.64994	0.02697
4.65827	0.02789
4.6666	0.02888
4.67494	0.02994
4.68327	0.03107
4.6916	0.03226
4.69994	0.03349
4.70827	0.03473
4.7166	0.03594
4.72494	0.03708
4.73327	0.0381
4.7416	0.03895
4.74993	0.03958
4.75827	0.03996
4.7666	0.04004
4.77493	0.03983
4.78327	0.03934
4.7916	0.03858
4.79993	0.03762
4.80827	0.03648
4.8166	0.03524
4.82493	0.03394
4.83327	0.03263
4.8416	0.03134
4.84993	0.0301
4.85827	0.02892
4.8666	0.02782
4.87493	0.02679
4.88327	0.02584
4.8916	0.02494
4.89993	0.02411
4.90827	0.02332
4.9166	0.02257
4.92493	0.02186
4.93326	0.02117
4.9416	0.0205
4.94993	0.01985
4.95826	0.01921
4.9666	0.01858
4.97493	0.01797
4.98326	0.01736
4.9916	0.01677
4.99993	0.01618
5.00826	0.01561
5.0166	0.01504
5.02493	0.01449
5.03326	0.01394
5.0416	0.01341
5.04993	0.01289
5.05826	0.01238
5.0666	0.0119
5.07493	0.01143
5.08326	0.01098
5.0916	0.01054
5.09993	0.01012
5.10826	0.00972
5.1166	0.00933
5.12493	0.00896
5.13326	0.00861
5.14159	0.00828
5.14993	0.00796
5.15826	0.00767
5.1666	0.00739
5.17493	0.00712
5.18326	0.00687
5.1916	0.00664
5.19993	0.00642
5.20826	0.00622
5.21659	0.00603
5.22493	0.00585
5.23326	0.00568
5.24159	0.00552
5.24993	0.00538
5.25826	0.00525
5.26659	0.00512
5.27493	0.00501
5.28326	0.0049
5.29159	0.0048
5.29993	0.0047
5.30826	0.00461
5.31659	0.00451
5.32493	0.00443
5.33326	0.00435
5.34159	0.00428
5.34993	0.00421
5.35826	0.00415
5.36659	0.0041
5.37493	0.00404
5.38326	0.00399
5.39159	0.00395
5.39992	0.0039
5.40826	0.00386
5.41659	0.00381
5.42492	0.00377
5.43326	0.00372
5.44159	0.00368
5.44992	0.00365
5.45826	0.00361
5.46659	0.00357
5.47492	0.00354
5.48326	0.0035
5.49159	0.00347
5.49992	0.00343
5.50826	0.00341
5.51659	0.00338
5.52492	0.00336
5.53326	0.00334
5.54159	0.00332
5.54992	0.00329
5.55826	0.00327
5.56659	0.00324
5.57492	0.00322
5.58326	0.00319
5.59159	0.00318
5.59992	0.00316
5.60825	0.00314
5.61659	0.00312
5.62492	0.0031
5.63326	0.00308
5.64159	0.00305
5.64992	0.00303
5.65825	0.00302
5.66659	0.003
5.67492	0.00298
5.68325	0.00296
5.69159	0.00294
5.69992	0.00292
5.70825	0.0029
5.71659	0.00289
5.72492	0.00287
5.73325	0.00285
5.74159	0.00284
5.74992	0.00282
5.75825	0.0028
5.76659	0.00278
5.77492	0.00277
5.78325	0.00276
5.79159	0.00275
5.79992	0.00274
5.80825	0.00274
5.81658	0.00273
5.82492	0.00272
5.83325	0.0027
5.84159	0.00269
5.84992	0.00268
5.85825	0.00267
5.86658	0.00266
5.87492	0.00265
5.88325	0.00264
5.89158	0.00263
5.89992	0.00261
5.90825	0.0026
5.91658	0.00259
5.92492	0.00257
5.93325	0.00257
5.94158	0.00256
5.94992	0.00256
5.95825	0.00255
5.96658	0.00254
5.97492	0.00254
5.98325	0.00253
5.99158	0.00252
5.99992	0.00252
6.00825	0.00252
6.01658	0.00252
6.02492	0.00251
6.03325	0.0025
6.04158	0.0025
6.04992	0.00248
6.05825	0.00247
6.06658	0.00247
6.07491	0.00247
6.08325	0.00246
6.09158	0.00246
6.09991	0.00246
6.10825	0.00246
6.11658	0.00245
6.12491	0.00245
6.13325	0.00244
6.14158	0.00244
6.14991	0.00243
6.15825	0.00243
6.16658	0.00242
6.17491	0.00242
6.18325	0.00242
6.19158	0.00241
6.19991	0.00241
6.20825	0.00241
6.21658	0.0024
6.22491	0.0024
6.23325	0.0024
6.24158	0.0024
6.24991	0.0024
6.25824	0.0024
6.26658	0.00241
6.27491	0.00242
6.28325	0.00244
6.29158	0.00246
6.29991	0.00248
6.30824	0.00251
6.31658	0.00253
6.32491	0.00256
6.33324	0.00259
6.34158	0.00261
6.34991	0.00264
6.35824	0.00267
6.36658	0.00269
6.37491	0.00272
6.38324	0.00274
6.39158	0.00276
6.39991	0.00277
6.40824	0.00278
6.41658	0.00277
6.42491	0.00277
6.43324	0.00276
6.44158	0.00276
6.44991	0.00276
6.45824	0.00277
6.46657	0.00277
6.47491	0.00278
6.48324	0.00278
6.49158	0.00278
6.49991	0.00278
6.50824	0.00278
6.51657	0.00278
6.52491	0.00278
6.53324	0.00279
6.54157	0.00279
6.54991	0.00279
6.55824	0.0028
6.56657	0.0028
6.57491	0.0028
6.58324	0.00279
6.59157	0.00278
6.59991	0.00277
6.60824	0.00275
6.61657	0.00273
6.62491	0.0027
6.63324	0.00267
6.64157	0.00262
6.64991	0.00258
6.65824	0.00253
6.66657	0.00248
6.6749	0.00245
6.68324	0.00242
6.69157	0.00239
6.69991	0.00237
6.70824	0.00235
6.71657	0.00233
6.7249	0.00231
6.73324	0.0023
6.74157	0.0023
6.7499	0.0023
6.75824	0.0023
6.76657	0.00231
6.7749	0.00231
6.78324	0.00232
6.79157	0.00232
6.7999	0.00232
6.80824	0.00233
6.81657	0.00233
6.8249	0.00233
6.83324	0.00233
6.84157	0.00233
6.8499	0.00233
6.85824	0.00233
6.86657	0.00233
6.8749	0.00233
6.88324	0.00232
6.89157	0.00232
6.8999	0.00231
6.90824	0.00231
6.91657	0.00231
6.9249	0.00231
6.93323	0.00231
6.94157	0.00232
6.9499	0.00232
6.95823	0.00232
6.96657	0.00233
6.9749	0.00233
6.98323	0.00233
6.99157	0.00234
6.9999	0.00234
7.00823	0.00234
7.01657	0.00234
7.0249	0.00234
7.03323	0.00234
7.04157	0.00233
7.0499	0.00233
7.05823	0.00232
7.06657	0.00231
7.0749	0.00231
7.08323	0.0023
7.09157	0.0023
7.0999	0.00229
7.10823	0.00229
7.11656	0.00228
7.1249	0.00227
7.13323	0.00226
7.14156	0.00225
7.1499	0.00224
7.15823	0.00223
7.16656	0.00222
7.1749	0.00221
7.18323	0.0022
7.19156	0.00219
7.1999	0.00218
7.20823	0.00218
7.21656	0.00218
7.2249	0.00218
7.23323	0.00219
7.24156	0.00219
7.2499	0.00219
7.25823	0.00219
7.26656	0.00219
7.2749	0.00218
7.28323	0.00218
7.29156	0.00217
7.2999	0.00217
7.30823	0.00217
7.31656	0.00217
7.32489	0.00217
7.33323	0.00217
7.34156	0.00217
7.3499	0.00217
7.35823	0.00217
7.36656	0.00217
7.3749	0.00216
7.38323	0.00216
7.39156	0.00216
7.39989	0.00215
7.40823	0.00215
7.41656	0.00215
7.42489	0.00215
7.43323	0.00214
7.44156	0.00214
7.44989	0.00214
7.45823	0.00214
7.46656	0.00214
7.47489	0.00214
7.48323	0.00214
7.49156	0.00214
7.49989	0.00214
7.50823	0.00214
7.51656	0.00214
7.52489	0.00214
7.53323	0.00214
7.54156	0.00214
7.54989	0.00215
7.55823	0.00215
7.56656	0.00215
7.57489	0.00216
7.58322	0.00216
7.59156	0.00217
7.59989	0.00219
7.60822	0.0022
7.61656	0.00222
7.62489	0.00224
7.63322	0.00225
7.64156	0.00227
7.64989	0.00228
7.65822	0.00229
7.66656	0.00229
7.67489	0.0023
7.68322	0.0023
7.69156	0.00231
7.69989	0.00231
7.70822	0.00231
7.71656	0.00231
7.72489	0.0023
7.73322	0.0023
7.74156	0.0023
7.74989	0.0023
7.75822	0.0023
7.76656	0.00231
7.77489	0.00231
7.78322	0.00232
7.79155	0.00232
7.79989	0.00233
7.80822	0.00233
7.81656	0.00233
7.82489	0.00233
7.83322	0.00233
7.84155	0.00233
7.84989	0.00234
7.85822	0.00235
7.86655	0.00236
7.87489	0.00239
7.88322	0.00242
7.89155	0.00246
7.89989	0.00251
7.90822	0.00255
7.91655	0.0026
7.92489	0.00265
7.93322	0.0027
7.94155	0.00274
7.94989	0.00278
7.95822	0.00282
7.96655	0.00286
7.97488	0.00289
7.98322	0.00292
7.99155	0.00294
7.99988	0.00296
8.00822	0.00298
8.01655	0.003
8.02488	0.00302
8.03322	0.00304
8.04155	0.00307
8.04988	0.00308
8.05822	0.0031
8.06655	0.00311
8.07488	0.00311
8.08322	0.00311
8.09155	0.00309
8.09988	0.00307
8.10822	0.00304
8.11655	0.00299
8.12488	0.00294
8.13322	0.00289
8.14155	0.00283
8.14988	0.00278
8.15822	0.00273
8.16655	0.00268
8.17488	0.00263
8.18322	0.00259
8.19155	0.00256
8.19988	0.00252
8.20822	0.00248
8.21655	0.00245
8.22488	0.00242
8.23321	0.00239
8.24155	0.00236
8.24988	0.00234
8.25821	0.00231
8.26655	0.00229
8.27488	0.00226
8.28322	0.00224
8.29155	0.00222
8.29988	0.0022
8.30821	0.00219
8.31655	0.00217
8.32488	0.00216
8.33321	0.00215
8.34155	0.00215
8.34988	0.00214
8.35821	0.00214
8.36655	0.00214
8.37488	0.00213
8.38321	0.00213
8.39155	0.00213
8.39988	0.00213
8.40821	0.00213
8.41655	0.00213
8.42488	0.00213
8.43321	0.00214
8.44154	0.00214
8.44988	0.00215
8.45821	0.00215
8.46655	0.00216
8.47488	0.00217
8.48321	0.00218
8.49155	0.0022
8.49988	0.00221
8.50821	0.00223
8.51654	0.00224
8.52488	0.00226
8.53321	0.00227
8.54154	0.00228
8.54988	0.00229
8.55821	0.00231
8.56654	0.00232
8.57488	0.00233
8.58321	0.00235
8.59154	0.00236
8.59988	0.00237
8.60821	0.00238
8.61654	0.0024
8.62488	0.00243
8.63321	0.00246
8.64154	0.00251
8.64988	0.00257
8.65821	0.00264
8.66654	0.00271
8.67488	0.00279
8.68321	0.00287
8.69154	0.00294
8.69988	0.00301
8.70821	0.00307
8.71654	0.00313
8.72487	0.00317
8.73321	0.00322
8.74154	0.00325
8.74987	0.00328
8.75821	0.00331
8.76654	0.00332
8.77487	0.00334
8.78321	0.00335
8.79154	0.00335
8.79987	0.00335
8.80821	0.00335
8.81654	0.00336
8.82487	0.00338
8.83321	0.0034
8.84154	0.00343
8.84987	0.00347
8.85821	0.00351
8.86654	0.00355
8.87487	0.00358
8.88321	0.0036
8.89154	0.00361
8.89987	0.0036
8.90821	0.00357
8.91654	0.00352
8.92487	0.00345
8.9332	0.00337
8.94154	0.00328
8.94987	0.00319
8.9582	0.0031
8.96654	0.00302
8.97487	0.00295
8.9832	0.00291
8.99154	0.00287
8.99987	0.00284
9.0082	0.00282
9.01654	0.00282
9.02487	0.00281
9.0332	0.00281
9.04154	0.00281
9.04987	0.00282
9.0582	0.00281
9.06654	0.0028
9.07487	0.00278
9.0832	0.00274
9.09154	0.00268
9.09987	0.00262
9.1082	0.00255
9.11654	0.00248
9.12487	0.00241
9.1332	0.00235
9.14153	0.0023
9.14987	0.00225
9.1582	0.00222
9.16653	0.00219
9.17487	0.00216
9.1832	0.00214
9.19153	0.00212
9.19987	0.00211
9.2082	0.0021
9.21653	0.00209
9.22487	0.00208
9.2332	0.00207
9.24153	0.00207
9.24987	0.00206
9.2582	0.00206
9.26653	0.00206
9.27487	0.00206
9.2832	0.00207
9.29153	0.00208
9.29987	0.0021
9.3082	0.00211
9.31653	0.00213
9.32487	0.00215
9.3332	0.00218
9.34153	0.00221
9.34986	0.00224
9.3582	0.00228
9.36653	0.00231
9.37486	0.00234
9.3832	0.00237
9.39153	0.00239
9.39986	0.00241
9.4082	0.00242
9.41653	0.00244
9.42486	0.00245
9.4332	0.00246
9.44153	0.00248
9.44986	0.0025
9.4582	0.00252
9.46653	0.00255
9.47486	0.00258
9.4832	0.0026
9.49153	0.00263
9.49986	0.00266
9.5082	0.00268
9.51653	0.00269
9.52486	0.0027
9.53319	0.0027
9.54153	0.00269
9.54986	0.00267
9.55819	0.00265
9.56653	0.00263
9.57486	0.00261
9.58319	0.00259
9.59153	0.00258
9.59986	0.00256
9.60819	0.00255
9.61653	0.00253
9.62486	0.00251
9.63319	0.00249
9.64153	0.00245
9.64986	0.00242
9.65819	0.00237
9.66653	0.00233
9.67486	0.00227
9.68319	0.00223
9.69153	0.00218
9.69986	0.00214
9.70819	0.00211
9.71653	0.00209
9.72486	0.00208
9.73319	0.00207
9.74153	0.00206
9.74986	0.00205
9.75819	0.00205
9.76652	0.00204
9.77486	0.00204
9.78319	0.00204
9.79153	0.00204
9.79986	0.00203
9.80819	0.00203
9.81653	0.00202
9.82486	0.00201
9.83319	0.00199
9.84152	0.00199
9.84986	0.00198
9.85819	0.00198
9.86652	0.00198
9.87486	0.00198
9.88319	0.00198
9.89152	0.00199
9.89986	0.00199
9.90819	0.00199
9.91652	0.00198
9.92486	0.00198
9.93319	0.00198
9.94152	0.00199
9.94986	0.00199
9.95819	0.002
9.96652	0.00201
9.97485	0.00202
9.98319	0.00203
9.99152	0.00203
9.99986	0.00204
10.0082	0.00204
10.0165	0.00205
10.0249	0.00206
10.0332	0.00207
10.0415	0.00207
10.0498	0.00208
10.0582	0.00208
10.0665	0.00208
10.0748	0.00208
10.0832	0.00207
10.0915	0.00206
10.0998	0.00205
10.1082	0.00205
10.1165	0.00205
10.1249	0.00204
10.1332	0.00205
10.1415	0.00205
10.1499	0.00205
10.1582	0.00205
10.1665	0.00206
10.1748	0.00208
10.1832	0.0021
10.1915	0.00216
10.1998	0.00225
10.2082	0.00242
10.2165	0.00271
10.2248	0.0032
10.2332	0.00406
10.2415	0.00552
10.2499	0.00796
10.2582	0.01193
10.2665	0.0182
10.2749	0.02777
10.2832	0.04185
10.2915	0.06179
10.2998	0.08891
10.3082	0.12422
10.3165	0.16826
10.3248	0.22084
10.3332	0.28086
10.3415	0.34639
10.3498	0.41487
10.3582	0.48331
10.3665	0.54877
10.3749	0.60872
10.3832	0.6613
10.3915	0.70539
10.3999	0.74052
10.4082	0.7665
10.4165	0.78312
10.4248	0.78983
10.4332	0.78568
10.4415	0.76951
10.4498	0.74025
10.4582	0.69755
10.4665	0.64212
10.4748	0.57594
10.4832	0.50219
10.4915	0.42493
10.4999	0.34843
10.5082	0.2766
10.5165	0.21253
10.5249	0.15815
10.5332	0.11414
10.5415	0.08014
10.5498	0.05502
10.5582	0.03723
10.5665	0.02513
10.5748	0.01719
10.5832	0.01216
10.5915	0.00908
10.5998	0.00726
10.6082	0.00625
10.6165	0.00576
10.6249	0.00566
10.6332	0.00586
10.6415	0.00632
10.6499	0.00703
10.6582	0.00797
10.6665	0.00912
10.6748	0.01042
10.6832	0.01183
10.6915	0.01327
10.6998	0.01468
10.7082	0.01598
10.7165	0.01712
10.7248	0.01802
10.7332	0.01864
10.7415	0.01894
10.7498	0.0189
10.7582	0.01851
10.7665	0.0178
10.7748	0.01682
10.7832	0.01561
10.7915	0.01428
10.7998	0.01288
10.8082	0.01149
10.8165	0.01018
10.8248	0.00899
10.8332	0.00793
10.8415	0.00703
10.8498	0.00629
10.8582	0.00569
10.8665	0.00521
10.8748	0.00486
10.8832	0.00462
10.8915	0.00447
10.8998	0.00443
10.9082	0.00449
10.9165	0.00468
10.9248	0.00501
10.9332	0.00556
10.9415	0.00637
10.9498	0.00751
10.9582	0.00907
10.9665	0.01112
10.9748	0.0137
10.9832	0.01685
10.9915	0.02054
10.9998	0.02469
11.0082	0.02916
11.0165	0.03378
11.0248	0.03832
11.0332	0.04251
11.0415	0.04611
11.0498	0.04888
11.0582	0.05063
11.0665	0.05123
11.0748	0.0506
11.0832	0.04878
11.0915	0.04586
11.0998	0.04201
11.1082	0.03748
11.1165	0.03256
11.1248	0.02753
11.1332	0.02268
11.1415	0.01822
11.1498	0.01433
11.1582	0.01108
11.1665	0.00849
11.1748	0.00651
11.1832	0.00506
11.1915	0.00405
11.1998	0.00336
11.2082	0.00291
11.2165	0.00263
11.2248	0.00245
11.2332	0.00234
11.2415	0.00228
11.2498	0.00224
11.2582	0.00222
11.2665	0.00221
11.2748	0.0022
11.2832	0.0022
11.2915	0.00221
11.2998	0.00222
11.3082	0.00222
11.3165	0.00223
11.3248	0.00224
11.3332	0.00224
11.3415	0.00225
11.3498	0.00225
11.3582	0.00225
11.3665	0.00225
11.3748	0.00224
11.3832	0.00224
11.3915	0.00222
11.3998	0.00221
11.4082	0.0022
11.4165	0.00219
11.4248	0.00218
11.4332	0.00218
11.4415	0.00218
11.4498	0.00218
11.4582	0.00218
11.4665	0.00219
11.4748	0.0022
11.4832	0.0022
11.4915	0.00221
11.4998	0.00221
11.5082	0.00221
11.5165	0.00222
11.5248	0.00222
11.5332	0.00223
11.5415	0.00223
11.5498	0.00225
11.5582	0.00227
11.5665	0.00229
11.5748	0.00231
11.5832	0.00233
11.5915	0.00234
11.5998	0.00234
11.6082	0.00234
11.6165	0.00233
11.6248	0.00231
11.6332	0.00228
11.6415	0.00225
11.6498	0.00221
11.6582	0.00217
11.6665	0.00213
11.6748	0.00209
11.6832	0.00205
11.6915	0.00202
11.6998	0.002
11.7082	0.00198
11.7165	0.00197
11.7248	0.00197
11.7332	0.00197
11.7415	0.00196
11.7498	0.00196
11.7582	0.00196
11.7665	0.00196
11.7748	0.00195
11.7832	0.00195
11.7915	0.00196
11.7998	0.00196
11.8082	0.00197
11.8165	0.00198
11.8248	0.00198
11.8332	0.00199
11.8415	0.002
11.8498	0.00201
11.8582	0.00202
11.8665	0.00205
11.8748	0.00208
11.8832	0.00212
11.8915	0.00218
11.8998	0.00224
11.9082	0.0023
11.9165	0.00235
11.9248	0.00238
11.9332	0.0024
11.9415	0.0024
11.9498	0.00238
11.9582	0.00235
11.9665	0.00231
11.9748	0.00227
11.9832	0.00222
11.9915	0.00218
11.9998	0.00215
12.0082	0.00213
12.0165	0.0021
12.0248	0.00208
12.0332	0.00206
12.0415	0.00205
12.0498	0.00204
12.0582	0.00203
12.0665	0.00202
12.0748	0.00202
12.0832	0.00201
12.0915	0.002
12.0998	0.00199
12.1082	0.00199
12.1165	0.00198
12.1248	0.00198
12.1332	0.00198
12.1415	0.00198
12.1498	0.00197
12.1582	0.00198
12.1665	0.00198
12.1748	0.00198
12.1832	0.00199
12.1915	0.002
12.1998	0.00202
12.2081	0.00204
12.2165	0.00206
12.2248	0.00209
12.2332	0.00212
12.2415	0.00215
12.2498	0.00218
12.2582	0.0022
12.2665	0.00223
12.2748	0.00225
12.2831	0.00226
12.2915	0.00227
12.2998	0.00226
12.3081	0.00225
12.3165	0.00223
12.3248	0.0022
12.3331	0.00216
12.3415	0.00213
12.3498	0.00209
12.3582	0.00205
12.3665	0.00202
12.3748	0.00199
12.3832	0.00198
12.3915	0.00196
12.3998	0.00196
12.4081	0.00196
12.4165	0.00196
12.4248	0.00197
12.4331	0.00198
12.4415	0.00199
12.4498	0.002
12.4581	0.002
12.4665	0.00201
12.4748	0.00201
12.4832	0.00201
12.4915	0.00202
12.4998	0.00202
12.5082	0.00202
12.5165	0.00202
12.5248	0.00202
12.5331	0.00201
12.5415	0.002
12.5498	0.002
12.5581	0.002
12.5665	0.002
12.5748	0.002
12.5831	0.002
12.5915	0.002
12.5998	0.00199
12.6082	0.00198
12.6165	0.00197
12.6248	0.00195
12.6332	0.00195
12.6415	0.00195
12.6498	0.00195
12.6581	0.00195
12.6665	0.00195
12.6748	0.00195
12.6831	0.00195
12.6915	0.00195
12.6998	0.00196
12.7081	0.00196
12.7165	0.00197
12.7248	0.00197
12.7332	0.00198
12.7415	0.00198
12.7498	0.00198
12.7582	0.00199
12.7665	0.00199
12.7748	0.00199
12.7831	0.00199
12.7915	0.00199
12.7998	0.00199
12.8081	0.00199
12.8165	0.00199
12.8248	0.00199
12.8331	0.002
12.8415	0.00199
12.8498	0.00199
12.8581	0.002
12.8665	0.002
12.8748	0.002
12.8831	0.002
12.8915	0.002
12.8998	0.002
12.9081	0.00201
12.9165	0.00201
12.9248	0.00202
12.9331	0.00203
12.9415	0.00204
12.9498	0.00206
12.9581	0.00207
12.9665	0.00209
12.9748	0.00211
12.9831	0.00213
12.9915	0.00216
12.9998	0.00219
13.0081	0.00222
13.0165	0.00225
13.0248	0.00228
13.0331	0.0023
13.0415	0.00231
13.0498	0.00232
13.0581	0.00231
13.0665	0.0023
13.0748	0.00227
13.0831	0.00224
13.0915	0.0022
13.0998	0.00216
13.1081	0.00213
13.1165	0.00209
13.1248	0.00208
13.1331	0.00207
13.1415	0.00207
13.1498	0.00209
13.1581	0.00213
13.1665	0.00219
13.1748	0.00226
13.1831	0.00235
13.1915	0.00245
13.1998	0.00256
13.2081	0.00269
13.2165	0.00283
13.2248	0.00297
13.2331	0.00311
13.2415	0.00326
13.2498	0.0034
13.2581	0.00352
13.2665	0.00362
13.2748	0.00369
13.2831	0.00372
13.2915	0.0037
13.2998	0.00364
13.3081	0.00352
13.3165	0.00337
13.3248	0.00319
13.3331	0.003
13.3415	0.00282
13.3498	0.00266
13.3581	0.00251
13.3665	0.0024
13.3748	0.00231
13.3831	0.00225
13.3915	0.0022
13.3998	0.00218
13.4081	0.00216
13.4165	0.00216
13.4248	0.00215
13.4331	0.00216
13.4415	0.00217
13.4498	0.00218
13.4581	0.0022
13.4665	0.00224
13.4748	0.00229
13.4831	0.00235
13.4915	0.00241
13.4998	0.00249
13.5081	0.00256
13.5165	0.00261
13.5248	0.00265
13.5331	0.00266
13.5415	0.00265
13.5498	0.00262
13.5581	0.00257
13.5665	0.0025
13.5748	0.00243
13.5831	0.00236
13.5915	0.00229
13.5998	0.00224
13.6081	0.00219
13.6165	0.00216
13.6248	0.00213
13.6331	0.00212
13.6415	0.00211
13.6498	0.0021
13.6581	0.0021
13.6665	0.0021
13.6748	0.00211
13.6831	0.00213
13.6915	0.00215
13.6998	0.00217
13.7081	0.00219
13.7165	0.00222
13.7248	0.00224
13.7331	0.00226
13.7415	0.00229
13.7498	0.0023
13.7581	0.00231
13.7665	0.00231
13.7748	0.0023
13.7831	0.00228
13.7915	0.00225
13.7998	0.00222
13.8081	0.00218
13.8165	0.00215
13.8248	0.00212
13.8331	0.00209
13.8415	0.00207
13.8498	0.00205
13.8581	0.00203
13.8665	0.00202
13.8748	0.00201
13.8831	0.002
13.8915	0.002
13.8998	0.002
13.9081	0.00202
13.9165	0.00203
13.9248	0.00205
13.9331	0.00208
13.9415	0.0021
13.9498	0.00212
13.9581	0.00215
13.9665	0.00217
13.9748	0.0022
13.9831	0.00222
13.9915	0.00224
13.9998	0.00225
14.0081	0.00225
14.0165	0.00225
14.0248	0.00223
14.0331	0.00221
14.0415	0.00219
14.0498	0.00216
14.0581	0.00214
14.0665	0.00211
14.0748	0.00209
14.0831	0.00208
14.0915	0.00207
14.0998	0.00206
14.1081	0.00206
14.1165	0.00206
14.1248	0.00207
14.1331	0.00208
14.1415	0.0021
14.1498	0.00211
14.1581	0.00214
14.1665	0.00216
14.1748	0.00218
14.1831	0.0022
14.1915	0.00221
14.1998	0.00221
14.2081	0.00221
14.2165	0.0022
14.2248	0.0022
14.2331	0.00221
14.2415	0.00222
14.2498	0.00223
14.2581	0.00226
14.2665	0.00229
14.2748	0.00231
14.2831	0.00234
14.2915	0.00236
14.2998	0.00237
14.3081	0.00238
14.3165	0.00237
14.3248	0.00236
14.3331	0.00235
14.3415	0.00233
14.3498	0.00232
14.3581	0.0023
14.3665	0.0023
14.3748	0.00232
14.3831	0.00235
14.3915	0.00242
14.3998	0.00252
14.4081	0.00265
14.4164	0.0028
14.4248	0.00297
14.4331	0.00313
14.4414	0.00327
14.4498	0.00338
14.4581	0.00343
14.4665	0.00343
14.4748	0.00337
14.4831	0.00326
14.4915	0.00312
14.4998	0.00295
14.5081	0.00278
14.5165	0.00262
14.5248	0.00248
14.5331	0.00235
14.5414	0.00225
14.5498	0.00217
14.5581	0.00211
14.5664	0.00207
14.5748	0.00203
14.5831	0.00201
14.5915	0.00199
14.5998	0.00198
14.6081	0.00198
14.6165	0.00197
14.6248	0.00197
14.6331	0.00197
14.6415	0.00196
14.6498	0.00196
14.6581	0.00196
14.6664	0.00196
14.6748	0.00197
14.6831	0.00197
14.6914	0.00198
14.6998	0.00199
14.7081	0.00201
14.7165	0.00203
14.7248	0.00206
14.7331	0.00211
14.7415	0.00218
14.7498	0.00229
14.7581	0.00246
14.7665	0.00271
14.7748	0.00309
14.7831	0.00366
14.7914	0.00455
14.7998	0.00595
14.8081	0.00816
14.8164	0.01158
14.8248	0.01677
14.8331	0.02439
14.8415	0.03513
14.8498	0.04954
14.8581	0.06786
14.8665	0.08982
14.8748	0.11442
14.8831	0.13994
14.8915	0.16408
14.8998	0.18426
14.9081	0.19807
14.9164	0.20376
14.9248	0.20059
14.9331	0.18898
14.9414	0.17042
14.9498	0.14719
14.9581	0.1218
14.9665	0.09667
14.9748	0.0737
14.9831	0.05412
14.9915	0.03843
14.9998	0.02658
15.0081	0.01811
15.0165	0.01239
15.0248	0.00873
15.0331	0.00654
15.0414	0.00536
15.0498	0.00486
15.0581	0.00483
15.0664	0.00515
15.0748	0.00573
15.0831	0.00656
15.0914	0.00759
15.0998	0.00879
15.1081	0.01011
15.1164	0.01149
15.1248	0.0129
15.1331	0.0143
15.1414	0.01579
15.1498	0.01758
15.1581	0.02013
15.1664	0.02423
15.1748	0.03115
15.1831	0.04285
15.1914	0.06203
15.1998	0.09216
15.2081	0.13712
15.2164	0.20046
15.2248	0.28437
15.2331	0.38843
15.2414	0.50858
15.2498	0.63692
15.2581	0.76242
15.2664	0.8723
15.2748	0.95424
15.2831	0.99859
15.2914	1
15.2998	0.95833
15.3081	0.87876
15.3164	0.77072
15.3248	0.64633
15.3331	0.5182
15.3414	0.39742
15.3498	0.29189
15.3581	0.20584
15.3664	0.13998
15.3748	0.09238
15.3831	0.0597
15.3914	0.03827
15.3998	0.02477
15.4081	0.01652
15.4164	0.01156
15.4248	0.00859
15.4331	0.0068
15.4414	0.00567
15.4498	0.00494
15.4581	0.00442
15.4664	0.00404
15.4748	0.00374
15.4831	0.0035
15.4914	0.00329
15.4998	0.00312
15.5081	0.00297
15.5164	0.00285
15.5248	0.00275
15.5331	0.00266
15.5414	0.0026
15.5498	0.00254
15.5581	0.0025
15.5664	0.00247
15.5748	0.00246
15.5831	0.00245
15.5914	0.00245
15.5998	0.00246
15.6081	0.00246
15.6164	0.00247
15.6248	0.00249
15.6331	0.00252
15.6414	0.00258
15.6498	0.00266
15.6581	0.00278
15.6664	0.00292
15.6748	0.0031
15.6831	0.00327
15.6914	0.00345
15.6998	0.00359
15.7081	0.00368
15.7164	0.00371
15.7248	0.00367
15.7331	0.00356
15.7414	0.0034
15.7498	0.0032
15.7581	0.00299
15.7664	0.00279
15.7748	0.0026
15.7831	0.00245
15.7914	0.00233
15.7998	0.00223
15.8081	0.00217
15.8164	0.00213
15.8248	0.00211
15.8331	0.00209
15.8414	0.00209
15.8498	0.00209
15.8581	0.00208
15.8664	0.00208
15.8748	0.00208
15.8831	0.00208
15.8914	0.00208
15.8998	0.00208
15.9081	0.00208
15.9164	0.00209
15.9248	0.00213
15.9331	0.00219
15.9414	0.0023
15.9498	0.00245
15.9581	0.00265
15.9664	0.00289
15.9748	0.00318
15.9831	0.00349
15.9914	0.0038
15.9998	0.00406
16.0081	0.00424
16.0164	0.00432
16.0248	0.00428
16.0331	0.00412
16.0414	0.00389
16.0498	0.00359
16.0581	0.00328
16.0664	0.00298
16.0748	0.00273
16.0831	0.00252
16.0914	0.00236
16.0998	0.00227
16.1081	0.00222
16.1164	0.00221
16.1248	0.00223
16.1331	0.0023
16.1414	0.00238
16.1498	0.00248
16.1581	0.00259
16.1664	0.00269
16.1748	0.00278
16.1831	0.00284
16.1914	0.00289
16.1998	0.00292
16.2081	0.00295
16.2164	0.00296
16.2248	0.00298
16.2331	0.003
16.2414	0.00301
16.2498	0.00301
16.2581	0.00299
16.2664	0.00294
16.2748	0.00286
16.2831	0.00276
16.2914	0.00264
16.2998	0.00251
16.3081	0.00239
16.3164	0.00228
16.3248	0.00219
16.3331	0.00212
16.3414	0.00207
16.3498	0.00205
16.3581	0.00204
16.3664	0.00205
16.3748	0.00207
16.3831	0.0021
16.3914	0.00214
16.3998	0.00219
16.4081	0.00226
16.4164	0.00233
16.4248	0.0024
16.4331	0.00247
16.4414	0.00252
16.4498	0.00255
16.4581	0.00257
16.4664	0.00256
16.4748	0.00253
16.4831	0.00249
16.4914	0.00243
16.4998	0.00236
16.5081	0.0023
16.5164	0.00224
16.5248	0.00219
16.5331	0.00216
16.5414	0.00215
16.5498	0.00215
16.5581	0.00217
16.5664	0.0022
16.5748	0.00225
16.5831	0.0023
16.5914	0.00236
16.5998	0.00241
16.6081	0.00245
16.6164	0.00248
16.6247	0.00248
16.6331	0.00247
16.6414	0.00245
16.6498	0.00242
[truncated: 1,602 more rows]

## Sheet: MS-CCPII-S
Accession	Description	Sum PEP Score	Coverage [%]	# Peptides	# PSMs	# Unique Peptides	# AAs	MW [kDa]	calc. pI	Score Sequest HT: Sequest HT	Abundance: F2: Sample	Modifications
Gene.157539::Unigene38698_All::g.157539::m.157539	Unigene38698_All	55.595	44	13	152	13	285	30.5	5.27	357.84	5.78349e+09
	Sequence	Modifications	# Protein Groups	# Proteins	# PSMs	Master Protein Accessions	# Missed Cleavages	Theo. MH+ [Da]	m/z [Da] (by Search Engine): Sequest HT	DeltaM [ppm] (by Search Engine): Sequest HT	Percolator q-Value (by Search Engine): Sequest HT	Percolator PEP (by Search Engine): Sequest HT	XCorr (by Search Engine): Sequest HT	Annotated Sequence	Positions in Master Proteins	Abundance: F2: Sample	Top Apex RT [min]
	AAGADTAEWVGVSQVTEDAPGIGLYGK		1	1	40	Gene.157539::Unigene38698_All::g.157539::m.157539	0	2662.3	1331.66	3.16	0.00226244	1.88319e-09	4.82	[K].AAGADTAEWVGVSQVTEDAPGIGLYGK.[Y]	Gene.157539::Unigene38698_All::g.157539::m.157539 [115-141]	1.55855e+09	50.37
	AMMDPARDTVVSSLYK	2xOxidation [M2; M3]	1	1	1	Gene.157539::Unigene38698_All::g.157539::m.157539	1	1815.86	908.438	4.48	0.002262	0.0002417	3.75	[R].AMMDPARDTVVSSLYK.[S]	Gene.157539::Unigene38698_All::g.157539::m.157539 [180-195]	78984464	38.4
	DTVVSSLYK		1	1	2	Gene.157539::Unigene38698_All::g.157539::m.157539	0	1011.54	506.273	3.61	0.002262	0.06932	2.27	[R].DTVVSSLYK.[S]	Gene.157539::Unigene38698_All::g.157539::m.157539 [187-195]	5.54733e+06	39.62
	EPGTVSISAK		1	1	4	Gene.157539::Unigene38698_All::g.157539::m.157539	0	988.531	494.771	3.87	0.002262	0.05	1.55	[R].EPGTVSISAK.[E]	Gene.157539::Unigene38698_All::g.157539::m.157539 [264-273]	261618656	31.38
	GMREPGTVSISAK		1	1	1	Gene.157539::Unigene38698_All::g.157539::m.157539	1	1332.69	666.854	4.31	0.002262	0.05279	2.05	[K].GMREPGTVSISAK.[E]	Gene.157539::Unigene38698_All::g.157539::m.157539 [261-273]	7.79783e+06	32.93
	GMREPGTVSISAK	1xOxidation [M2]	1	1	1	Gene.157539::Unigene38698_All::g.157539::m.157539	1	1348.69	674.851	4.05	0.002262	0.07298	1.9	[K].GMREPGTVSISAK.[E]	Gene.157539::Unigene38698_All::g.157539::m.157539 [261-273]	153722336	30.55
	KGMREPGTVSISAK		1	1	1	Gene.157539::Unigene38698_All::g.157539::m.157539	2	1460.79	730.901	4.52	0.002262	0.1046	3.54	[K].KGMREPGTVSISAK.[E]	Gene.157539::Unigene38698_All::g.157539::m.157539 [260-273]	1.54065e+06	31.45
	KGMREPGTVSISAK	1xOxidation [M3]	1	1	2	Gene.157539::Unigene38698_All::g.157539::m.157539	2	1476.78	738.898	3.78	0.002262	0.09849	1.8	[K].KGMREPGTVSISAK.[E]	Gene.157539::Unigene38698_All::g.157539::m.157539 [260-273]	166665168	29.59
	RVAQAEAAGWFTGNPSFGK		1	1	2	Gene.157539::Unigene38698_All::g.157539::m.157539	1	1993.99	997.501	3.83	0.002262	1.622e-05	2.59	[R].RVAQAEAAGWFTGNPSFGK.[S]	Gene.157539::Unigene38698_All::g.157539::m.157539 [231-249]	180237168	44.4
	SLIEYSEETK		1	1	4	Gene.157539::Unigene38698_All::g.157539::m.157539	0	1198.58	599.798	4.08	0.002262	0.07983	2.29	[K].SLIEYSEETK.[K]	Gene.157539::Unigene38698_All::g.157539::m.157539 [250-259]	5.60795e+08	36.34
	SLIEYSEETKK		1	1	6	Gene.157539::Unigene38698_All::g.157539::m.157539	1	1326.68	663.846	4.16	0.002262	0.02886	2.15	[K].SLIEYSEETKK.[G]	Gene.157539::Unigene38698_All::g.157539::m.157539 [250-260]	6.15978e+08	34.12
	TAVYDEEDQLLILSDMETFPETELGR		1	1	1	Gene.157539::Unigene38698_All::g.157539::m.157539	0	3014.42	1005.48	4.35	0.002262	2.152e-06	5.31	[K].TAVYDEEDQLLILSDMETFPETELGR.[R]	Gene.157539::Unigene38698_All::g.157539::m.157539 [204-229]	18010680	53.24
	TAVYDEEDQLLILSDMETFPETELGR	1xOxidation [M16]	1	1	16	Gene.157539::Unigene38698_All::g.157539::m.157539	0	3030.41	1010.81	4.96	0.002262	9.344e-06	4.36	[K].TAVYDEEDQLLILSDMETFPETELGR.[R]	Gene.157539::Unigene38698_All::g.157539::m.157539 [204-229]	2.2343e+08	52.7
	TAVYDEEDQLLILSDMETFPETELGRR	1xOxidation [M16]	1	1	1	Gene.157539::Unigene38698_All::g.157539::m.157539	1	3186.51	1062.85	4.3	0.002262	0.01528	2.68	[K].TAVYDEEDQLLILSDMETFPETELGRR.[R]	Gene.157539::Unigene38698_All::g.157539::m.157539 [204-230]	20873060	51.66
	VAQAEAAGWFTGNPSFGK		1	1	38	Gene.157539::Unigene38698_All::g.157539::m.157539	0	1837.89	919.45	3.58	0.002262	4.893e-07	4.22	[R].VAQAEAAGWFTGNPSFGK.[S]	Gene.157539::Unigene38698_All::g.157539::m.157539 [232-249]	8.30527e+08	46.54
	YAPEYDGPTFR		1	1	32	Gene.157539::Unigene38698_All::g.157539::m.157539	0	1315.6	658.304	4.3	0.002262	0.01161	1.74	[K].YAPEYDGPTFR.[E]	Gene.157539::Unigene38698_All::g.157539::m.157539 [142-152]	1.09921e+09	38.89
Gene.64163::CL7801.Contig1_All::g.64163::m.64163	CL7801.Contig1_All	4.893	4	2	22	2	505	56	5.86	27.77	7.27418e+08
	Sequence	Modifications	# Protein Groups	# Proteins	# PSMs	Master Protein Accessions	# Missed Cleavages	Theo. MH+ [Da]	m/z [Da] (by Search Engine): Sequest HT	DeltaM [ppm] (by Search Engine): Sequest HT	Percolator q-Value (by Search Engine): Sequest HT	Percolator PEP (by Search Engine): Sequest HT	XCorr (by Search Engine): Sequest HT	Annotated Sequence	Positions in Master Proteins	Abundance: F2: Sample	Top Apex RT [min]
	LALDIEIATYR		1	2	15	Gene.64163::CL7801.Contig1_All::g.64163::m.64163	0	1277.71	639.361	3.94	0.002262	0.004412	2.84	[K].LALDIEIATYR.[K]	Gene.64163::CL7801.Contig1_All::g.64163::m.64163 [404-414]	4.42579e+08	50.26
	NKYEDEINKR		1	1	7	Gene.64163::CL7801.Contig1_All::g.64163::m.64163	2	1308.65	436.891	3.04	0.002262	0.04064	2.19	[K].NKYEDEINKR.[T]	Gene.64163::CL7801.Contig1_All::g.64163::m.64163 [199-208]	2.84839e+08	27.68
Gene.167206::Unigene43410_All::g.167206::m.167206	Unigene43410_All	29.199	50	11	22	11	230	25.8	8.68	52.26	4.27807e+08
	Sequence	Modifications	# Protein Groups	# Proteins	# PSMs	Master Protein Accessions	# Missed Cleavages	Theo. MH+ [Da]	m/z [Da] (by Search Engine): Sequest HT	DeltaM [ppm] (by Search Engine): Sequest HT	Percolator q-Value (by Search Engine): Sequest HT	Percolator PEP (by Search Engine): Sequest HT	XCorr (by Search Engine): Sequest HT	Annotated Sequence	Positions in Master Proteins	Abundance: F2: Sample	Top Apex RT [min]
	AEEEFNIEK		1	2	2	Gene.167206::Unigene43410_All::g.167206::m.167206	0	1108.52	554.764	3.72	0.002262	0.1212	1.87	[K].AEEEFNIEK.[GL]	Gene.167206::Unigene43410_All::g.167206::m.167206 [32-40]	76835000	35.28
	AHEILIKAEEEFNIEK		1	1	1	Gene.167206::Unigene43410_All::g.167206::m.167206	1	1913	957.007	2.64	0.002262	2.438e-06	3.79	[K].AHEILIKAEEEFNIEK.[L]	Gene.167206::Unigene43410_All::g.167206::m.167206 [25-40]	616992	43.82
	DVSITIDKEFLPK		1	1	2	Gene.167206::Unigene43410_All::g.167206::m.167206	1	1504.83	752.92	4.13	0.002262	0.00197	2.9	[K].DVSITIDKEFLPK.[K]	Gene.167206::Unigene43410_All::g.167206::m.167206 [161-173]	51355984	46.48
	KDDAIAPCSGGVK	1xCarbamidomethyl [C8]	1	1	1	Gene.167206::Unigene43410_All::g.167206::m.167206	1	1317.65	659.33	4.67	0.002262	0.0004169	4.38	[K].KDDAIAPCSGGVK.[L]	Gene.167206::Unigene43410_All::g.167206::m.167206 [174-186]	7646742	29.1
	IAFSNEVNASR		1	1	4	Gene.167206::Unigene43410_All::g.167206::m.167206	0	1207.61	604.309	4.18	0.002262	0.009383	3.11	[R].IAFSNEVNASR.[L]	Gene.167206::Unigene43410_All::g.167206::m.167206 [68-78]	120452552	35.6
	IGDSSNAAYK		1	1	1	Gene.167206::Unigene43410_All::g.167206::m.167206	0	1025.49	513.25	3.67	0.002262	0.04545	2.94	[K].IGDSSNAAYK.[D]	Gene.167206::Unigene43410_All::g.167206::m.167206 [103-112]	27103814	26.56
	IGDSSNAAYKDLMTK		1	1	1	Gene.167206::Unigene43410_All::g.167206::m.167206	1	1613.78	807.4	5.17	0.002262	0.06125	1.18	[K].IGDSSNAAYKDLMTK.[L]	Gene.167206::Unigene43410_All::g.167206::m.167206 [103-117]
	IGDSSNAAYKDLMTK	1xOxidation [M13]	1	1	2	Gene.167206::Unigene43410_All::g.167206::m.167206	1	1629.78	815.397	4.79	0.002262	0.001652	3.56	[K].IGDSSNAAYKDLMTK.[L]	Gene.167206::Unigene43410_All::g.167206::m.167206 [103-117]	9.9777e+06	32.44
	LTVQGLYQMMEPAVVLR	2xOxidation [M9; M10]	1	1	3	Gene.167206::Unigene43410_All::g.167206::m.167206	0	1980.03	990.522	3.42	0.002262	0.0002323	2.35	[K].LTVQGLYQMMEPAVVLR.[C]	Gene.167206::Unigene43410_All::g.167206::m.167206 [118-134]	44545212	47.58
	QGTGKDVSITIDKEFLPK		1	1	1	Gene.167206::Unigene43410_All::g.167206::m.167206	2	1976.07	988.543	4.5	0.002262	0.03017	1.93	[K].QGTGKDVSITIDKEFLPK.[K]	Gene.167206::Unigene43410_All::g.167206::m.167206 [156-173]	4839399	42.72
	QMVEFIKQEANEK	1xOxidation [M2]	1	1	1	Gene.167206::Unigene43410_All::g.167206::m.167206	1	1609.79	537.269	1.63	0.002262	0.005109	2.8	[K].QMVEFIKQEANEK.[A]	Gene.167206::Unigene43410_All::g.167206::m.167206 [12-24]	1905541	33.88
	QSDQSLLQGVLK		1	1	3	Gene.167206::Unigene43410_All::g.167206::m.167206	0	1315.72	658.367	3.43	0.002262	0.01688	2.56	[R].QSDQSLLQGVLK.[D]	Gene.167206::Unigene43410_All::g.167206::m.167206 [137-148]	8.25285e+07	46.13
Gene.93713::Unigene7351_All::g.93713::m.93713	Unigene7351_All	20.227	57	11	15	11	191	21	5.08	30.15	1.17566e+08
	Sequence	Modifications	# Protein Groups	# Proteins	# PSMs	Master Protein Accessions	# Missed Cleavages	Theo. MH+ [Da]	m/z [Da] (by Search Engine): Sequest HT	DeltaM [ppm] (by Search Engine): Sequest HT	Percolator q-Value (by Search Engine): Sequest HT	Percolator PEP (by Search Engine): Sequest HT	XCorr (by Search Engine): Sequest HT	Annotated Sequence	Positions in Master Proteins	Abundance: F2: Sample	Top Apex RT [min]
	AEQLAVESVSEK		1	1	2	Gene.93713::Unigene7351_All::g.93713::m.93713	0	1289.66	645.336	4.38	0.002262	0.04924	2.43	[K].AEQLAVESVSEK.[K]	Gene.93713::Unigene7351_All::g.93713::m.93713 [132-143]	15041674	34.39
	AEQLAVESVSEKK		1	1	1	Gene.93713::Unigene7351_All::g.93713::m.93713	1	1417.75	709.384	4.94	0.002262	0.1048	1.91	[K].AEQLAVESVSEKK.[K]	Gene.93713::Unigene7351_All::g.93713::m.93713 [132-144]	6.47578e+06	32.54
	AEVDEDAFFSELNSDISGHDAR		1	1	2	Gene.93713::Unigene7351_All::g.93713::m.93713	0	2424.06	808.695	4.74	0.002262	0.005503	2.24	[R].AEVDEDAFFSELNSDISGHDAR.[M]	Gene.93713::Unigene7351_All::g.93713::m.93713 [30-51]	20943630	49.8
	ESDSKLDALITK		1	1	2	Gene.93713::Unigene7351_All::g.93713::m.93713	1	1319.71	660.359	3.76	0.002262	0.02658	2.6	[K].ESDSKLDALITK.[A]	Gene.93713::Unigene7351_All::g.93713::m.93713 [120-131]	16441056	38.57
	KKLEAELAAVR		1	1	1	Gene.93713::Unigene7351_All::g.93713::m.93713	2	1227.74	614.377	3.42	0.002262	0.0405	2.03	[K].KKLEAELAAVR.[A]	Gene.93713::Unigene7351_All::g.93713::m.93713 [144-154]	8821255	34.91
	KLEAELAAVR		1	1	1	Gene.93713::Unigene7351_All::g.93713::m.93713	1	1099.65	550.33	5.03	0.002262	0.03776	2.1	[K].KLEAELAAVR.[A]	Gene.93713::Unigene7351_All::g.93713::m.93713 [145-154]	12897137	37.09
	LSVADMVISEELK	1xOxidation [M6]	1	1	1	Gene.93713::Unigene7351_All::g.93713::m.93713	0	1449.75	725.382	4.81	0.002262	0.0006289	2.49	[K].LSVADMVISEELK.[K]	Gene.93713::Unigene7351_All::g.93713::m.93713 [158-170]	3.18837e+06	46.29
	LSVADMVISEELKK	1xOxidation [M6]	1	1	1	Gene.93713::Unigene7351_All::g.93713::m.93713	1	1577.85	789.429	3.65	0.002262	0.01103	2.57	[K].LSVADMVISEELKK.[N]	Gene.93713::Unigene7351_All::g.93713::m.93713 [158-171]	6811975	43.87
	NPEMAAEIEK	1xOxidation [M4]	1	1	1	Gene.93713::Unigene7351_All::g.93713::m.93713	0	1147.53	574.27	2.76	0.002262	0.07405	1.63	[K].NPEMAAEIEK.[E]	Gene.93713::Unigene7351_All::g.93713::m.93713 [172-181]	1.57068e+06	28.8
	QIESMTFDVAAMVK	2xOxidation [M5; M12]	1	1	1	Gene.93713::Unigene7351_All::g.93713::m.93713	0	1601.75	801.384	4.1	0.002262	0.01361	1.64	[K].QIESMTFDVAAMVK.[E]	Gene.93713::Unigene7351_All::g.93713::m.93713 [106-119]	6.02454e+06	41.34
	SAISRPGVVDEAEK		1	1	2	Gene.93713::Unigene7351_All::g.93713::m.93713	0	1457.76	729.386	4.27	0.002262	0.0007344	2.72	[R].SAISRPGVVDEAEK.[A]	Gene.93713::Unigene7351_All::g.93713::m.93713 [85-98]	19350164	31.55
Gene.130509::Unigene25410_All::g.130509::m.130509	Unigene25410_All	31.248	77	11	13	11	243	25	8.82	34.92	5.62075e+07
	Sequence	Modifications	# Protein Groups	# Proteins	# PSMs	Master Protein Accessions	# Missed Cleavages	Theo. MH+ [Da]	m/z [Da] (by Search Engine): Sequest HT	DeltaM [ppm] (by Search Engine): Sequest HT	Percolator q-Value (by Search Engine): Sequest HT	Percolator PEP (by Search Engine): Sequest HT	XCorr (by Search Engine): Sequest HT	Annotated Sequence	Positions in Master Proteins	Abundance: F2: Sample	Top Apex RT [min]
	AIVGSGSTIGSGVVIGQGAVLGSVTVQDGATIGMGAK	1xOxidation [M34]	1	1	1	Gene.130509::Unigene25410_All::g.130509::m.130509	0	3330.76	1110.93	3.72	0.002262	0.1082	1.87	[R].AIVGSGSTIGSGVVIGQGAVLGSVTVQDGATIGMGAK.[L]	Gene.130509::Unigene25410_All::g.130509::m.130509 [99-135]	393289	50.89
	AVIPDTSFIAPSANVIGDVSLGPR		1	1	1	Gene.130509::Unigene25410_All::g.130509::m.130509	0	2396.28	799.436	5.36	0.002262	1e-05	4.51	[K].AVIPDTSFIAPSANVIGDVSLGPR.[S]	Gene.130509::Unigene25410_All::g.130509::m.130509 [48-71]	5.84715e+06	52.79
	FGAVLQASDAYVETLSR		1	1	2	Gene.130509::Unigene25410_All::g.130509::m.130509	0	1826.93	913.971	3.72	0.002262	0.0001044	4.23	[R].FGAVLQASDAYVETLSR.[H]	Gene.130509::Unigene25410_All::g.130509::m.130509 [20-36]	8.28567e+06	49.01
	KAVIPDTSFIAPSANVIGDVSLGPR		1	1	1	Gene.130509::Unigene25410_All::g.130509::m.130509	1	2524.38	842.135	5.28	0.002262	0.01686	2.3	[K].KAVIPDTSFIAPSANVIGDVSLGPR.[S]	Gene.130509::Unigene25410_All::g.130509::m.130509 [47-71]	4.0417e+06	51.7
	LEDGVTVQAGAYVAPGSLVAAK		1	1	1	Gene.130509::Unigene25410_All::g.130509::m.130509	0	2116.13	1058.57	4.39	0.002262	0.03002	0.64	[K].LEDGVTVQAGAYVAPGSLVAAK.[T]	Gene.130509::Unigene25410_All::g.130509::m.130509 [136-157]	5.27197e+06	45.9
	LSLAAASGAFPQLAAQHK		1	1	1	Gene.130509::Unigene25410_All::g.130509::m.130509	0	1780.97	890.993	4.49	0.002262	0.0007999	4.07	[K].LSLAAASGAFPQLAAQHK.[Q]	Gene.130509::Unigene25410_All::g.130509::m.130509 [183-200]	7.35543e+06	46.03
	ITVGANTSIKDR		1	1	1	Gene.130509::Unigene25410_All::g.130509::m.130509	1	1274.71	637.859	3.87	0.002262	0.03109	1.9	[K].ITVGANTSIKDR.[A]	Gene.130509::Unigene25410_All::g.130509::m.130509 [87-98]	2724183	31.17
	NFIQIEQDKSDTK		1	1	1	Gene.130509::Unigene25410_All::g.130509::m.130509	1	1565.78	522.6	3.3	0.002262	0.002463	3.83	[K].NFIQIEQDKSDTK.[W]	Gene.130509::Unigene25410_All::g.130509::m.130509 [206-218]	1.0504e+06	36.66
	NIDYDSSLGLLEK		1	1	1	Gene.130509::Unigene25410_All::g.130509::m.130509	0	1466.74	733.876	4.52	0.002262	0.003021	2.62	[R].NIDYDSSLGLLEK.[N]	Gene.130509::Unigene25410_All::g.130509::m.130509 [224-236]	9411238	46.34
	SSVWYGAILTGDAGK		1	1	1	Gene.130509::Unigene25410_All::g.130509::m.130509	0	1524.77	762.891	3.48	0.002262	0.0003872	2.59	[R].SSVWYGAILTGDAGK.[I]	Gene.130509::Unigene25410_All::g.130509::m.130509 [72-86]	4946308	48.89
	TMVAAGQVFAGNPAK		1	1	1	Gene.130509::Unigene25410_All::g.130509::m.130509	0	1461.75	731.383	4.44	0.002262	0.001633	2.91	[K].TMVAAGQVFAGNPAK.[A]	Gene.130509::Unigene25410_All::g.130509::m.130509 [158-172]	255925	40.29
	TMVAAGQVFAGNPAK	1xOxidation [M2]	1	1	1	Gene.130509::Unigene25410_All::g.130509::m.130509	0	1477.75	739.38	4.2	0.002262	0.008445	2.16	[K].TMVAAGQVFAGNPAK.[A]	Gene.130509::Unigene25410_All::g.130509::m.130509 [158-172]	6624214	36.59
Gene.157713::Unigene38769_All::g.157713::m.157713	Unigene38769_All	29.296	36	9	12	9	279	29.3	9.28	32.26	1.43603e+08
	Sequence	Modifications	# Protein Groups	# Proteins	# PSMs	Master Protein Accessions	# Missed Cleavages	Theo. MH+ [Da]	m/z [Da] (by Search Engine): Sequest HT	DeltaM [ppm] (by Search Engine): Sequest HT	Percolator q-Value (by Search Engine): Sequest HT	Percolator PEP (by Search Engine): Sequest HT	XCorr (by Search Engine): Sequest HT	Annotated Sequence	Positions in Master Proteins	Abundance: F2: Sample	Top Apex RT [min]
	DSMIVFENPLGK		1	1	1	Gene.157713::Unigene38769_All::g.157713::m.157713	0	1349.68	675.345	4.13	0.002262	0.03939	1.86	[K].DSMIVFENPLGK.[C]	Gene.157713::Unigene38769_All::g.157713::m.157713 [220-231]	666019	50.13
	DSMIVFENPLGK	1xOxidation [M3]	1	1	2	Gene.157713::Unigene38769_All::g.157713::m.157713	0	1365.67	683.342	3.52	0.002262	0.02883	2.14	[K].DSMIVFENPLGK.[C]	Gene.157713::Unigene38769_All::g.157713::m.157713 [220-231]	13000515	46.19
	EQWGIEEAIKVDAK		1	1	1	Gene.157713::Unigene38769_All::g.157713::m.157713	1	1615.83	808.423	3.82	0.002262	0.001125	2.87	[K].EQWGIEEAIKVDAK.[A]	Gene.157713::Unigene38769_All::g.157713::m.157713 [62-75]	8693220	44
	HAAVSLACAALLWQPISQAGMYSIDSGSLAK	1xCarbamidomethyl [C8]; 1xOxidation [M21]	1	1	1	Gene.157713::Unigene38769_All::g.157713::m.157713	0	3232.61	1078.21	3.8	0.002262	2.5e-09	5.56	[R].HAAVSLACAALLWQPISQAGMYSIDSGSLAK.[K]	Gene.157713::Unigene38769_All::g.157713::m.157713 [149-179]
	KSFSEMEVPGFGDAK	1xOxidation [M6]	1	1	1	Gene.157713::Unigene38769_All::g.157713::m.157713	1	1644.76	822.885	3.4	0.002262	2.827e-05	2.91	[K].KSFSEMEVPGFGDAK.[K]	Gene.157713::Unigene38769_All::g.157713::m.157713 [180-194]	11418955	38
	KVPTIESFFPFTK		1	1	2	Gene.157713::Unigene38769_All::g.157713::m.157713	1	1540.84	770.928	4.51	0.002262	0.01236	2.23	[K].KVPTIESFFPFTK.[N]	Gene.157713::Unigene38769_All::g.157713::m.157713 [195-207]	66980660	52.51
	NGFDASPALFGK		1	1	1	Gene.157713::Unigene38769_All::g.157713::m.157713	0	1223.61	612.309	4.09	0.002262	0.05031	2.18	[K].NGFDASPALFGK.[D]	Gene.157713::Unigene38769_All::g.157713::m.157713 [208-219]	12325676	44.86
	SFSEMEVPGFGDAK	1xOxidation [M5]	1	1	1	Gene.157713::Unigene38769_All::g.157713::m.157713	0	1516.66	758.838	4.08	0.002262	0.005352	2.26	[K].SFSEMEVPGFGDAK.[K]	Gene.157713::Unigene38769_All::g.157713::m.157713 [181-194]	11780644	41.03
	VNKEQWGIEEAIK		1	1	1	Gene.157713::Unigene38769_All::g.157713::m.157713	1	1543.81	772.412	3.85	0.002262	0.002535	2.05	[K].VNKEQWGIEEAIK.[V]	Gene.157713::Unigene38769_All::g.157713::m.157713 [59-71]	1.77774e+06	40.79
	VPTIESFFPFTK		1	1	1	Gene.157713::Unigene38769_All::g.157713::m.157713	0	1412.75	706.881	6.65	0.002262	0.006645	3.79	[K].VPTIESFFPFTK.[N]	Gene.157713::Unigene38769_All::g.157713::m.157713 [196-207]	16959410	53.15
Gene.101792::Unigene11473_All::g.101792::m.101792	Unigene11473_All	25.291	34	10	11	10	354	37.1	9.86	25.94	4.38544e+07
	Sequence	Modifications	# Protein Groups	# Proteins	# PSMs	Master Protein Accessions	# Missed Cleavages	Theo. MH+ [Da]	m/z [Da] (by Search Engine): Sequest HT	DeltaM [ppm] (by Search Engine): Sequest HT	Percolator q-Value (by Search Engine): Sequest HT	Percolator PEP (by Search Engine): Sequest HT	XCorr (by Search Engine): Sequest HT	Annotated Sequence	Positions in Master Proteins	Abundance: F2: Sample	Top Apex RT [min]
	EGSIDGTGDLAFDPAGIK		1	1	1	Gene.101792::Unigene11473_All::g.101792::m.101792	0	1762.85	881.932	3.82	0.002262	0.0004282	3.26	[R].EGSIDGTGDLAFDPAGIK.[E]	Gene.101792::Unigene11473_All::g.101792::m.101792 [275-292]	5.78692e+06	46.43
	EGSIDGTGDLAFDPAGIKENQETFYK		1	1	1	Gene.101792::Unigene11473_All::g.101792::m.101792	1	2802.31	934.779	4.01	0.002262	0.0002147	3.35	[R].EGSIDGTGDLAFDPAGIKENQETFYK.[N]	Gene.101792::Unigene11473_All::g.101792::m.101792 [275-300]	12763795	46.08
	GPIEFMTQIPNFK	1xOxidation [M6]	1	2	1	Gene.101792::Unigene11473_All::g.101792::m.101792	0	1537.77	769.393	3.95	0.002262	0.0007029	3.31	[K].GPIEFMTQIPNFK.[S]	Gene.101792::Unigene11473_All::g.101792::m.101792 [329-341]	10807560	47.81
	LAMIAISGMTHHYFLTGK	2xOxidation [M3; M9]	1	2	1	Gene.101792::Unigene11473_All::g.101792::m.101792	0	2023.01	1012.01	3.86	0.002262	0.0003189	3.12	[R].LAMIAISGMTHHYFLTGK.[G]	Gene.101792::Unigene11473_All::g.101792::m.101792 [311-328]	1.82761e+06	41.92
	LGSIGSLGGSLAGGLGSLFK		1	1	1	Gene.101792::Unigene11473_All::g.101792::m.101792	0	1791	896.008	4.67	0.002262	0.0007368	2.38	[R].LGSIGSLGGSLAGGLGSLFK.[K]	Gene.101792::Unigene11473_All::g.101792::m.101792 [68-87]
	LREGSIDGTGDLAFDPAGIK		1	1	1	Gene.101792::Unigene11473_All::g.101792::m.101792	1	2032.03	678.019	4.22	0.002262	0.04159	1.01	[K].LREGSIDGTGDLAFDPAGIK.[E]	Gene.101792::Unigene11473_All::g.101792::m.101792 [273-292]	829230	45.1
	LREGSIDGTGDLAFDPAGIKENQETFYK		1	1	1	Gene.101792::Unigene11473_All::g.101792::m.101792	2	3071.5	768.633	4.17	0.002262	0.001163	3.55	[K].LREGSIDGTGDLAFDPAGIKENQETFYK.[N]	Gene.101792::Unigene11473_All::g.101792::m.101792 [273-300]	1.25484e+06	44.94
	MLSAESFFQQPGFNGQGR	1xOxidation [M1]	1	1	2	Gene.101792::Unigene11473_All::g.101792::m.101792	0	2016.92	1008.97	4.13	0.002262	0.009718	2.3	[R].MLSAESFFQQPGFNGQGR.[F]	Gene.101792::Unigene11473_All::g.101792::m.101792 [155-172]	5660594	47.64
	MWGLHEAAIK	1xOxidation [M1]	1	2	1	Gene.101792::Unigene11473_All::g.101792::m.101792	0	1171.59	586.303	4.78	0.002262	0.08541	2.88	[K].MWGLHEAAIK.[S]	Gene.101792::Unigene11473_All::g.101792::m.101792 [242-251]	1885342	38.56
	SCTLAAVNTGLCR	2xCarbamidomethyl [C2; C12]	1	2	1	Gene.101792::Unigene11473_All::g.101792::m.101792	0	1422.68	711.848	4.71	0.002262	0.08394	1.32	[K].SCTLAAVNTGLCR.[-]	Gene.101792::Unigene11473_All::g.101792::m.101792 [342-354]	3.03847e+06	38.28
Gene.111760::Unigene16288_All::g.111760::m.111760	Unigene16288_All	12.291	21	6	10	6	366	40.2	5.52	21.47	2.15376e+08
	Sequence	Modifications	# Protein Groups	# Proteins	# PSMs	Master Protein Accessions	# Missed Cleavages	Theo. MH+ [Da]	m/z [Da] (by Search Engine): Sequest HT	DeltaM [ppm] (by Search Engine): Sequest HT	Percolator q-Value (by Search Engine): Sequest HT	Percolator PEP (by Search Engine): Sequest HT	XCorr (by Search Engine): Sequest HT	Annotated Sequence	Positions in Master Proteins	Abundance: F2: Sample	Top Apex RT [min]
	ANLGMEVMHER	2xOxidation [M5; M8]	1	1	1	Gene.111760::Unigene16288_All::g.111760::m.111760	0	1318.59	659.801	4.8	0.002262	0.0286	2.47	[R].ANLGMEVMHER.[N]	Gene.111760::Unigene16288_All::g.111760::m.111760 [330-340]	7937347	29.15
	ETTENESANYGYK		1	1	3	Gene.111760::Unigene16288_All::g.111760::m.111760	0	1505.64	753.327	4.48	0.002262	0.002116	2.52	[R].ETTENESANYGYK.[F]	Gene.111760::Unigene16288_All::g.111760::m.111760 [232-244]	12112154	27.94
	FCSWITSTDNR	1xCarbamidomethyl [C2]	1	1	1	Gene.111760::Unigene16288_All::g.111760::m.111760	0	1386.61	693.811	3.06	0.002262	0.03062	1.26	[R].FCSWITSTDNR.[L]	Gene.111760::Unigene16288_All::g.111760::m.111760 [23-33]	2.52578e+06	41.75
	FGQEEETYNIVAAHGYFGR		1	1	1	Gene.111760::Unigene16288_All::g.111760::m.111760	0	2188.01	1094.51	1.97	0.002262	0.002595	1.49	[K].FGQEEETYNIVAAHGYFGR.[L]	Gene.111760::Unigene16288_All::g.111760::m.111760 [245-263]	5098963	44.86
	LIFQYASFNNSR		1	1	1	Gene.111760::Unigene16288_All::g.111760::m.111760	0	1459.73	730.373	4.01	0.002262	0.02126	2.11	[R].LIFQYASFNNSR.[A]	Gene.111760::Unigene16288_All::g.111760::m.111760 [264-275]	33734304	46.69
	VINTWADILNR		1	1	3	Gene.111760::Unigene16288_All::g.111760::m.111760	0	1314.72	657.865	4.47	0.002262	0.005004	2.37	[R].VINTWADILNR.[A]	Gene.111760::Unigene16288_All::g.111760::m.111760 [319-329]	1.53967e+08	50
Gene.53066::CL6030.Contig1_All::g.53066::m.53066	CL6030.Contig1_All	18.253	18	10	10	10	785	85.7	6.39	22.69	1.72e+07
	Sequence	Modifications	# Protein Groups	# Proteins	# PSMs	Master Protein Accessions	# Missed Cleavages	Theo. MH+ [Da]	m/z [Da] (by Search Engine): Sequest HT	DeltaM [ppm] (by Search Engine): Sequest HT	Percolator q-Value (by Search Engine): Sequest HT	Percolator PEP (by Search Engine): Sequest HT	XCorr (by Search Engine): Sequest HT	Annotated Sequence	Positions in Master Proteins	Abundance: F2: Sample	Top Apex RT [min]
	AAMIVNQLSK	1xOxidation [M3]	1	1	1	Gene.53066::CL6030.Contig1_All::g.53066::m.53066	0	1090.59	545.802	4.43	0.002262	0.05869	2.15	[K].AAMIVNQLSK.[K]	Gene.53066::CL6030.Contig1_All::g.53066::m.53066 [202-211]	908786	34.49
	ALMGSPQLVAAVVR	1xOxidation [M3]	1	1	1	Gene.53066::CL6030.Contig1_All::g.53066::m.53066	0	1427.8	714.408	3.41	0.002262	0.1066	1.6	[R].ALMGSPQLVAAVVR.[T]	Gene.53066::CL6030.Contig1_All::g.53066::m.53066 [218-231]	825304	45.83
	HVAAGTQQPYTDGVR		1	1	1	Gene.53066::CL6030.Contig1_All::g.53066::m.53066	0	1599.79	800.401	4.58	0.002262	0.07728	1.21	[R].HVAAGTQQPYTDGVR.[M]	Gene.53066::CL6030.Contig1_All::g.53066::m.53066 [581-595]	557809	28.96
	LLNDEDPVVVTK		1	1	1	Gene.53066::CL6030.Contig1_All::g.53066::m.53066	0	1341.73	671.37	4.53	0.002262	0.02424	2.04	[K].LLNDEDPVVVTK.[A]	Gene.53066::CL6030.Contig1_All::g.53066::m.53066 [190-201]	3.15365e+06	39.66
	LLNQPNQWPLVK		1	1	1	Gene.53066::CL6030.Contig1_All::g.53066::m.53066	0	1449.82	725.417	3.59	0.002262	0.06425	2.34	[K].LLNQPNQWPLVK.[A]	Gene.53066::CL6030.Contig1_All::g.53066::m.53066 [528-539]	3.07805e+06	46.93
	NEGTATYAAAVLFR		1	1	1	Gene.53066::CL6030.Contig1_All::g.53066::m.53066	0	1483.75	742.384	4.35	0.002262	0.0005379	3.98	[R].NEGTATYAAAVLFR.[I]	Gene.53066::CL6030.Contig1_All::g.53066::m.53066 [678-691]	1.66869e+06	48.78
	NLALCPANHAPLQEAAVIPR	1xCarbamidomethyl [C5]	1	1	1	Gene.53066::CL6030.Contig1_All::g.53066::m.53066	0	2155.14	719.057	5.16	0.002262	0.0007005	2.55	[R].NLALCPANHAPLQEAAVIPR.[L]	Gene.53066::CL6030.Contig1_All::g.53066::m.53066 [547-566]	557821	44.96
	NLSDVATKQEGLESVLK		1	1	1	Gene.53066::CL6030.Contig1_All::g.53066::m.53066	1	1830.98	915.997	3.22	0.002262	0.02158	1.72	[R].NLSDVATKQEGLESVLK.[I]	Gene.53066::CL6030.Contig1_All::g.53066::m.53066 [418-434]	1.0278e+06	43.04
	SAIVHLINYQDDAELATR		1	1	1	Gene.53066::CL6030.Contig1_All::g.53066::m.53066	0	2029.03	677.019	3.42	0.002262	0.0008621	4.07	[K].SAIVHLINYQDDAELATR.[A]	Gene.53066::CL6030.Contig1_All::g.53066::m.53066 [165-182]	2.44356e+06	44.46
	VSVELTNSLFK		1	1	1	Gene.53066::CL6030.Contig1_All::g.53066::m.53066	0	1236.68	618.848	3.92	0.002262	0.1058	2.23	[R].VSVELTNSLFK.[H]	Gene.53066::CL6030.Contig1_All::g.53066::m.53066 [704-714]	2978488	47.6
Gene.158160::Unigene38942_All::g.158160::m.158160	Unigene38942_All	22.91	28	6	8	6	218	23.7	6.95	27.37	4.8359e+07
	Sequence	Modifications	# Protein Groups	# Proteins	# PSMs	Master Protein Accessions	# Missed Cleavages	Theo. MH+ [Da]	m/z [Da] (by Search Engine): Sequest HT	DeltaM [ppm] (by Search Engine): Sequest HT	Percolator q-Value (by Search Engine): Sequest HT	Percolator PEP (by Search Engine): Sequest HT	XCorr (by Search Engine): Sequest HT	Annotated Sequence	Positions in Master Proteins	Abundance: F2: Sample	Top Apex RT [min]
	APGDYSFDPLNLSANDLEK		1	1	2	Gene.158160::Unigene38942_All::g.158160::m.158160	0	2065.97	1033.49	2.57	0.002262	1.29e-06	4.51	[R].APGDYSFDPLNLSANDLEK.[R]	Gene.158160::Unigene38942_All::g.158160::m.158160 [148-166]	5.83152e+06	51.22
	APGDYSFDPLNLSANDLEKR		1	1	1	Gene.158160::Unigene38942_All::g.158160::m.158160	1	2222.07	741.366	4.43	0.002262	3.047e-06	4.38	[R].APGDYSFDPLNLSANDLEKR.[E]	Gene.158160::Unigene38942_All::g.158160::m.158160 [148-167]	1.5363e+06	48.66
	QPTNLDGSYVGDVGFDPLGFSDVFDIR		1	2	4	Gene.158160::Unigene38942_All::g.158160::m.158160	0	2930.38	977.471	4.59	0.002262	0.0004447	2.82	[K].QPTNLDGSYVGDVGFDPLGFSDVFDIR.[V]	Gene.158160::Unigene38942_All::g.158160::m.158160 [46-72]	1.09959e+07	53.48
	RAPGDYSFDPLNLSANDLEK		1	1	1	Gene.158160::Unigene38942_All::g.158160::m.158160	1	2222.07	741.366	4.35	0.002262	0.003595	2.91	[K].RAPGDYSFDPLNLSANDLEK.[R]	Gene.158160::Unigene38942_All::g.158160::m.158160 [147-166]	2.22668e+06	48.34
	RAPGDYSFDPLNLSANDLEKR		1	1	1	Gene.158160::Unigene38942_All::g.158160::m.158160	2	2378.17	793.403	8.59	0.002262	4.26e-05	4.43	[K].RAPGDYSFDPLNLSANDLEKR.[E]	Gene.158160::Unigene38942_All::g.158160::m.158160 [147-167]	1.63253e+06	46.2
	VLPIPAHDVIVK		1	1	1	Gene.158160::Unigene38942_All::g.158160::m.158160	0	1300.8	650.906	4.05	0.002262	0.04597	1.96	[K].VLPIPAHDVIVK.[S]	Gene.158160::Unigene38942_All::g.158160::m.158160 [106-117]	26135970	43.41
Gene.102718::Unigene11847_All::g.102718::m.102718	Unigene11847_All	14.948	23	6	7	6	342	37.4	8.56	10.71	3.54893e+06
	Sequence	Modifications	# Protein Groups	# Proteins	# PSMs	Master Protein Accessions	# Missed Cleavages	Theo. MH+ [Da]	m/z [Da] (by Search Engine): Sequest HT	DeltaM [ppm] (by Search Engine): Sequest HT	Percolator q-Value (by Search Engine): Sequest HT	Percolator PEP (by Search Engine): Sequest HT	XCorr (by Search Engine): Sequest HT	Annotated Sequence	Positions in Master Proteins	Abundance: F2: Sample	Top Apex RT [min]
	FESDVGVFLSAVEK		1	1	1	Gene.102718::Unigene11847_All::g.102718::m.102718	0	1526.77	763.894	4.1	0.002262	0.003122	2.77	[R].FESDVGVFLSAVEK.[F]	Gene.102718::Unigene11847_All::g.102718::m.102718 [294-307]
	FYEIYGRPVPFVFR		1	1	1	Gene.102718::Unigene11847_All::g.102718::m.102718	0	1789.94	597.322	4.56	0.002262	0.1226	1.07	[R].FYEIYGRPVPFVFR.[S]	Gene.102718::Unigene11847_All::g.102718::m.102718 [122-135]
	LADKYEHLR		1	1	1	Gene.102718::Unigene11847_All::g.102718::m.102718	1	1144.61	572.811	4.01	0.002262	0.04601	1.49	[K].LADKYEHLR.[G]	Gene.102718::Unigene11847_All::g.102718::m.102718 [100-108]	482482	30.07
	NADDDDFLYTR		1	1	1	Gene.102718::Unigene11847_All::g.102718::m.102718	0	1344.57	672.792	4.44	0.002262	0.0132	1.18	[K].NADDDDFLYTR.[N]	Gene.102718::Unigene11847_All::g.102718::m.102718 [238-248]	517427	39.78
	SATNEILYLSHLDIVNAR		1	1	2	Gene.102718::Unigene11847_All::g.102718::m.102718	0	2029.07	677.032	4.62	0.002262	0.0006562	2.48	[R].SATNEILYLSHLDIVNAR.[F]	Gene.102718::Unigene11847_All::g.102718::m.102718 [136-153]	2.54902e+06	51.37
	TRQELFDAIIK		1	1	1	Gene.102718::Unigene11847_All::g.102718::m.102718	1	1333.75	667.381	5.9	0.002262	0.003756	2.99	[K].TRQELFDAIIK.[A]	Gene.102718::Unigene11847_All::g.102718::m.102718 [179-189]
Gene.157568::Unigene38710_All::g.157568::m.157568	Unigene38710_All	14.655	30	6	6	6	307	31.9	5.36	12.43	1.12348e+07
	Sequence	Modifications	# Protein Groups	# Proteins	# PSMs	Master Protein Accessions	# Missed Cleavages	Theo. MH+ [Da]	m/z [Da] (by Search Engine): Sequest HT	DeltaM [ppm] (by Search Engine): Sequest HT	Percolator q-Value (by Search Engine): Sequest HT	Percolator PEP (by Search Engine): Sequest HT	XCorr (by Search Engine): Sequest HT	Annotated Sequence	Positions in Master Proteins	Abundance: F2: Sample	Top Apex RT [min]
	EAQALASGLQTEDAIFGR		1	1	1	Gene.157568::Unigene38710_All::g.157568::m.157568	0	1876.94	938.977	3.67	0.002262	2.023e-05	3.66	[R].EAQALASGLQTEDAIFGR.[S]	Gene.157568::Unigene38710_All::g.157568::m.157568 [225-242]	3299991	47.52
	GKVTEETVNINAAELAALR		1	1	1	Gene.157568::Unigene38710_All::g.157568::m.157568	1	1999.08	667.035	4.54	0.002262	0.008144	2.56	[R].GKVTEETVNINAAELAALR.[A]	Gene.157568::Unigene38710_All::g.157568::m.157568 [252-270]	935245	45.73
	LREAQALASGLQTEDAIFGR		1	1	1	Gene.157568::Unigene38710_All::g.157568::m.157568	1	2146.13	716.049	3.78	0.002262	0.0521	1.36	[R].LREAQALASGLQTEDAIFGR.[S]	Gene.157568::Unigene38710_All::g.157568::m.157568 [223-242]	517866	47.1
	QAGATGEEWTGVSQVTPDAPGIGQAAK		1	1	1	Gene.157568::Unigene38710_All::g.157568::m.157568	0	2626.27	876.1	4.41	0.002262	0.004787	3.08	[K].QAGATGEEWTGVSQVTPDAPGIGQAAK.[Y]	Gene.157568::Unigene38710_All::g.157568::m.157568 [108-134]	2.26587e+06	42.98
	TAIYDEEDQLLILSEIETFDETPLGR		1	1	1	Gene.157568::Unigene38710_All::g.157568::m.157568	0	3010.48	1004.17	4.16	0.002262	0.08103	1.49	[K].TAIYDEEDQLLILSEIETFDETPLGR.[L]	Gene.157568::Unigene38710_All::g.157568::m.157568 [197-222]	2.38718e+06	53.53
	VTEETVNINAAELAALR		1	1	1	Gene.157568::Unigene38710_All::g.157568::m.157568	0	1813.97	907.488	1.73	0.002262	0.0006653	3.13	[K].VTEETVNINAAELAALR.[A]	Gene.157568::Unigene38710_All::g.157568::m.157568 [254-270]	1.82868e+06	48.07
Gene.121129::Unigene20878_All::g.121129::m.121129	Unigene20878_All	10.447	26	5	6	5	242	26.4	9.38	13.33	2.71698e+07
	Sequence	Modifications	# Protein Groups	# Proteins	# PSMs	Master Protein Accessions	# Missed Cleavages	Theo. MH+ [Da]	m/z [Da] (by Search Engine): Sequest HT	DeltaM [ppm] (by Search Engine): Sequest HT	Percolator q-Value (by Search Engine): Sequest HT	Percolator PEP (by Search Engine): Sequest HT	XCorr (by Search Engine): Sequest HT	Annotated Sequence	Positions in Master Proteins	Abundance: F2: Sample	Top Apex RT [min]
	DGGIFGWPDVIWAR		1	1	2	Gene.121129::Unigene20878_All::g.121129::m.121129	0	1588.79	794.903	4.62	0.002262	0.001447	2.07	[K].DGGIFGWPDVIWAR.[E]	Gene.121129::Unigene20878_All::g.121129::m.121129 [66-79]	1.41761e+07	53.53
	GPIQFITQIPNFK		1	2	1	Gene.121129::Unigene20878_All::g.121129::m.121129	0	1502.84	751.925	3.75	0.002262	0.008585	4.04	[K].GPIQFITQIPNFK.[S]	Gene.121129::Unigene20878_All::g.121129::m.121129 [198-210]	6399816	52.74
	SCVATAAQLPGAK	1xCarbamidomethyl [C2]	1	1	1	Gene.121129::Unigene20878_All::g.121129::m.121129	0	1273.66	637.335	4.7	0.002262	0.01262	1.32	[K].SCVATAAQLPGAK.[V]	Gene.121129::Unigene20878_All::g.121129::m.121129 [211-223]	2761221	34.54
	TLEVASALCR	1xCarbamidomethyl [C9]	1	1	1	Gene.121129::Unigene20878_All::g.121129::m.121129	0	1119.58	560.297	3.72	0.002262	0.1454	2.46	[K].TLEVASALCR.[-]	Gene.121129::Unigene20878_All::g.121129::m.121129 [233-242]	3.83262e+06	40.53
	TSCGYDIEAPYWAK	1xCarbamidomethyl [C3]	1	1	1	Gene.121129::Unigene20878_All::g.121129::m.121129	0	1660.73	830.872	3.79	0.002262	0.001569	1.85	[K].TSCGYDIEAPYWAK.[D]	Gene.121129::Unigene20878_All::g.121129::m.121129 [52-65]
Gene.78675::Unigene425_All::g.78675::m.78675	Unigene425_All	11.815	31	6	6	6	235	24.8	9.26	13.68	7.5085e+06
	Sequence	Modifications	# Protein Groups	# Proteins	# PSMs	Master Protein Accessions	# Missed Cleavages	Theo. MH+ [Da]	m/z [Da] (by Search Engine): Sequest HT	DeltaM [ppm] (by Search Engine): Sequest HT	Percolator q-Value (by Search Engine): Sequest HT	Percolator PEP (by Search Engine): Sequest HT	XCorr (by Search Engine): Sequest HT	Annotated Sequence	Positions in Master Proteins	Abundance: F2: Sample	Top Apex RT [min]
	AKYELSEVIHGR		1	1	1	Gene.78675::Unigene425_All::g.78675::m.78675	1	1401.75	701.381	4.33	0.002262	0.003625	2.56	[R].AKYELSEVIHGR.[A]	Gene.78675::Unigene425_All::g.78675::m.78675 [177-188]	1.59946e+06	37.48
	FALDAWSTAPR		1	1	1	Gene.78675::Unigene425_All::g.78675::m.78675	0	1234.62	617.816	2.78	0.002262	0.01598	2.7	[K].FALDAWSTAPR.[G]	Gene.78675::Unigene425_All::g.78675::m.78675 [114-124]	2212596	46.68
	FAITATDMFANPNR	1xOxidation [M8]	1	1	1	Gene.78675::Unigene425_All::g.78675::m.78675	0	1584.75	792.881	5.07	0.002262	0.07988	1.06	[R].FAITATDMFANPNR.[K]	Gene.78675::Unigene425_All::g.78675::m.78675 [144-157]	647457	42.88
	KPGDLGFDPLSLGANPATR		1	1	1	Gene.78675::Unigene425_All::g.78675::m.78675	0	1926.01	642.677	4.6	0.002262	0.02046	2.44	[R].KPGDLGFDPLSLGANPATR.[A]	Gene.78675::Unigene425_All::g.78675::m.78675 [158-176]	941744	48.3
	QPVIDQLLNFKPVDASFK		1	1	1	Gene.78675::Unigene425_All::g.78675::m.78675	0	2059.12	687.049	4.7	0.002262	0.0003608	3.74	[K].QPVIDQLLNFKPVDASFK.[L]	Gene.78675::Unigene425_All::g.78675::m.78675 [206-223]	1.64535e+06	52.66
	YELSEVIHGR		1	1	1	Gene.78675::Unigene425_All::g.78675::m.78675	0	1202.62	601.814	4.03	0.002262	0.04486	2.24	[K].YELSEVIHGR.[A]	Gene.78675::Unigene425_All::g.78675::m.78675 [179-188]	461897	39.17
Gene.26288::CL2429.Contig1_All::g.26288::m.26288	CL2429.Contig1_All	14.371	32	5	6	4	263	27.8	9.31	17.66	1.87826e+07
	Sequence	Modifications	# Protein Groups	# Proteins	# PSMs	Master Protein Accessions	# Missed Cleavages	Theo. MH+ [Da]	m/z [Da] (by Search Engine): Sequest HT	DeltaM [ppm] (by Search Engine): Sequest HT	Percolator q-Value (by Search Engine): Sequest HT	Percolator PEP (by Search Engine): Sequest HT	XCorr (by Search Engine): Sequest HT	Annotated Sequence	Positions in Master Proteins	Abundance: F2: Sample	Top Apex RT [min]
	GPLQFLGGIPNYK		1	2	2	Gene.26288::CL2429.Contig1_All::g.26288::m.26288	0	1403.77	702.391	4.49	0.002262	0.0007468	3.06	[K].GPLQFLGGIPNYK.[S]	Gene.26288::CL2429.Contig1_All::g.26288::m.26288 [226-238]	8462712	51.7
	GWYLFLQEAEIK		1	1	1	Gene.26288::CL2429.Contig1_All::g.26288::m.26288	0	1496.78	748.896	3.98	0.002262	0.0107	2.47	[K].GWYLFLQEAEIK.[H]	Gene.26288::CL2429.Contig1_All::g.26288::m.26288 [85-96]
	MPGEFGFDPLGFGK	1xOxidation [M1]	1	2	1	Gene.26288::CL2429.Contig1_All::g.26288::m.26288	0	1514.7	757.856	4.74	0.002262	0.001299	3.35	[R].MPGEFGFDPLGFGK.[S]	Gene.26288::CL2429.Contig1_All::g.26288::m.26288 [177-190]	8.21682e+06	52.4
	VAMLAAAGAIVQDIFTFPGVTDTIGNVK	1xOxidation [M3]	1	1	1	Gene.26288::CL2429.Contig1_All::g.26288::m.26288	0	2835.5	945.841	4.1	0.002262	1.309e-05	5.96	[R].VAMLAAAGAIVQDIFTFPGVTDTIGNVK.[M]	Gene.26288::CL2429.Contig1_All::g.26288::m.26288 [100-127]
	LAMIGIGGMVHHYLLTGK	2xOxidation [M3; M9]	2	3	1	Gene.26288::CL2429.Contig1_All::g.26288::m.26288; Gene.110926::Unigene15944_All::g.110926::m.110926	0	1943.02	972.019	3.81	0.002262	0.03131	2.82	[R].LAMIGIGGMVHHYLLTGK.[G]	Gene.26288::CL2429.Contig1_All::g.26288::m.26288 [208-225]; Gene.110926::Unigene15944_All::g.110926::m.110926 [203-220]	2.1031e+06	43.28
Gene.191324::Unigene77680_All::g.191324::m.191324	Unigene77680_All	4.07	12	4	5	4	411	45.2	5.26	4.35	9.98944e+07
	Sequence	Modifications	# Protein Groups	# Proteins	# PSMs	Master Protein Accessions	# Missed Cleavages	Theo. MH+ [Da]	m/z [Da] (by Search Engine): Sequest HT	DeltaM [ppm] (by Search Engine): Sequest HT	Percolator q-Value (by Search Engine): Sequest HT	Percolator PEP (by Search Engine): Sequest HT	XCorr (by Search Engine): Sequest HT	Annotated Sequence	Positions in Master Proteins	Abundance: F2: Sample	Top Apex RT [min]
	LASYLDKVR		1	1	2	Gene.191324::Unigene77680_All::g.191324::m.191324	1	1064.61	532.811	4.17	0.002262	0.08823	1.52	[R].LASYLDKVR.[A]	Gene.191324::Unigene77680_All::g.191324::m.191324 [102-110]	28576552	35.97
	MSVEADINGLR	1xOxidation [M1]	1	1	1	Gene.191324::Unigene77680_All::g.191324::m.191324	0	1220.59	610.803	4.27	0.002262	0.08959	1.54	[R].MSVEADINGLR.[R]	Gene.191324::Unigene77680_All::g.191324::m.191324 [188-198]	506172	38.14
	TDLEMQIEGLKEELAYLKK	1xOxidation [M5]	1	1	1	Gene.191324::Unigene77680_All::g.191324::m.191324	2	2267.18	567.554	3.69	0.002262	0.1147	1.92	[R].TDLEMQIEGLKEELAYLKK.[N]	Gene.191324::Unigene77680_All::g.191324::m.191324 [209-227]	5.46673e+06	52.38
	VLDELTLAR		1	1	1	Gene.191324::Unigene77680_All::g.191324::m.191324	0	1029.59	515.303	4.06	0.002262	0.09378	2.56	[R].VLDELTLAR.[T]	Gene.191324::Unigene77680_All::g.191324::m.191324 [200-208]	65344920	43.14
Gene.139287::Unigene29777_All::g.139287::m.139287	Unigene29777_All	11.818	35	5	5	5	248	26.6	7.93	11.66	7299584
	Sequence	Modifications	# Protein Groups	# Proteins	# PSMs	Master Protein Accessions	# Missed Cleavages	Theo. MH+ [Da]	m/z [Da] (by Search Engine): Sequest HT	DeltaM [ppm] (by Search Engine): Sequest HT	Percolator q-Value (by Search Engine): Sequest HT	Percolator PEP (by Search Engine): Sequest HT	XCorr (by Search Engine): Sequest HT	Annotated Sequence	Positions in Master Proteins	Abundance: F2: Sample	Top Apex RT [min]
	DIAEGVVAQLAALK		1	1	1	Gene.139287::Unigene29777_All::g.139287::m.139287	0	1397.8	699.406	2.97	0.002262	0.0002645	3.5	[K].DIAEGVVAQLAALK.[I]	Gene.139287::Unigene29777_All::g.139287::m.139287 [96-109]
	STPIVDETVTLVPDEAK		1	1	1	Gene.139287::Unigene29777_All::g.139287::m.139287	0	1813.94	907.478	3.35	0.002262	0.03123	1.71	[K].STPIVDETVTLVPDEAK.[F]	Gene.139287::Unigene29777_All::g.139287::m.139287 [228-244]	2.15341e+06	46.44
	VVPALEEVEEDGYR		1	1	1	Gene.139287::Unigene29777_All::g.139287::m.139287	0	1604.78	802.898	5.07	0.002262	0.01671	1.43	[K].VVPALEEVEEDGYR.[V]	Gene.139287::Unigene29777_All::g.139287::m.139287 [155-168]	857068	44.87
	VVSSPEFPSLR		1	1	1	Gene.139287::Unigene29777_All::g.139287::m.139287	0	1217.65	609.332	3.75	0.002262	0.1415	1.89	[R].VVSSPEFPSLR.[W]	Gene.139287::Unigene29777_All::g.139287::m.139287 [169-179]	1.83402e+06	43.13
	YQHVFSYDDVTPLPEVAAGSITFAGPGTPK		1	1	1	Gene.139287::Unigene29777_All::g.139287::m.139287	0	3164.56	1055.53	5.81	0.002262	7.78e-05	4.56	[K].YQHVFSYDDVTPLPEVAAGSITFAGPGTPK.[V]	Gene.139287::Unigene29777_All::g.139287::m.139287 [195-224]	2455084	52.21
Gene.148904::Unigene34437_All::g.148904::m.148904	Unigene34437_All	7.91	34	3	4	3	174	18.6	9.03	7.79	8.05348e+06
	Sequence	Modifications	# Protein Groups	# Proteins	# PSMs	Master Protein Accessions	# Missed Cleavages	Theo. MH+ [Da]	m/z [Da] (by Search Engine): Sequest HT	DeltaM [ppm] (by Search Engine): Sequest HT	Percolator q-Value (by Search Engine): Sequest HT	Percolator PEP (by Search Engine): Sequest HT	XCorr (by Search Engine): Sequest HT	Annotated Sequence	Positions in Master Proteins	Abundance: F2: Sample	Top Apex RT [min]
	KENTIFDGVLPPFSQGFNTEK		1	1	1	Gene.148904::Unigene34437_All::g.148904::m.148904	1	2368.18	790.069	4.93	0.002262	0.009371	2.57	[R].KENTIFDGVLPPFSQGFNTEK.[G]	Gene.148904::Unigene34437_All::g.148904::m.148904 [87-107]	3.22287e+06	52.28
	KGILPSEVSGLTPEQVLANR		1	1	1	Gene.148904::Unigene34437_All::g.148904::m.148904	1	2108.17	1054.59	-0.02	0.002262	0.04917	1.23	[R].KGILPSEVSGLTPEQVLANR.[G]	Gene.148904::Unigene34437_All::g.148904::m.148904 [145-164]	1.31613e+06	48.17
	YPQEAPSGAPPADLFNIWR		1	1	2	Gene.148904::Unigene34437_All::g.148904::m.148904	0	2129.05	1065.03	3.62	0.002262	0.004135	2.45	[K].YPQEAPSGAPPADLFNIWR.[N]	Gene.148904::Unigene34437_All::g.148904::m.148904 [51-69]	3.51448e+06	52.99
Gene.58187::CL6846.Contig2_All::g.58187::m.58187	CL6846.Contig2_All	1.721	2	1	4	1	564	59.9	6.76	6.91	11041483
	Sequence	Modifications	# Protein Groups	# Proteins	# PSMs	Master Protein Accessions	# Missed Cleavages	Theo. MH+ [Da]	m/z [Da] (by Search Engine): Sequest HT	DeltaM [ppm] (by Search Engine): Sequest HT	Percolator q-Value (by Search Engine): Sequest HT	Percolator PEP (by Search Engine): Sequest HT	XCorr (by Search Engine): Sequest HT	Annotated Sequence	Positions in Master Proteins	Abundance: F2: Sample	Top Apex RT [min]
	SSSSGSVGESSSK		1	1	4	Gene.58187::CL6846.Contig2_All::g.58187::m.58187	0	1185.52	593.268	4.15	0.002262	0.01903	1.82	[K].SSSSGSVGESSSK.[G]	Gene.58187::CL6846.Contig2_All::g.58187::m.58187 [548-560]	11041483	21.91
Gene.147730::Unigene33988_All::g.147730::m.147730	Unigene33988_All	5.941	34	4	4	4	177	18.3	7.5	5.71	2.32646e+07
	Sequence	Modifications	# Protein Groups	# Proteins	# PSMs	Master Protein Accessions	# Missed Cleavages	Theo. MH+ [Da]	m/z [Da] (by Search Engine): Sequest HT	DeltaM [ppm] (by Search Engine): Sequest HT	Percolator q-Value (by Search Engine): Sequest HT	Percolator PEP (by Search Engine): Sequest HT	XCorr (by Search Engine): Sequest HT	Annotated Sequence	Positions in Master Proteins	Abundance: F2: Sample	Top Apex RT [min]
	AAYVGGADLQALKK		1	1	1	Gene.147730::Unigene33988_All::g.147730::m.147730	1	1404.78	702.9	5.51	0.002262	0.04158	1.23	[K].AAYVGGADLQALKK.[F]	Gene.147730::Unigene33988_All::g.147730::m.147730 [16-29]	10207116	37.64
	ATCVAFINNTSNQK	1xCarbamidomethyl [C3]	1	1	1	Gene.147730::Unigene33988_All::g.147730::m.147730	0	1567.75	784.382	2.59	0.002262	0.01721	1.88	[K].ATCVAFINNTSNQK.[K]	Gene.147730::Unigene33988_All::g.147730::m.147730 [136-149]	1.73234e+06	36.93
	ETYASLGVPAAGNAR		1	1	1	Gene.147730::Unigene33988_All::g.147730::m.147730	0	1476.74	738.879	4.42	0.002262	0.02313	1.98	[K].ETYASLGVPAAGNAR.[A]	Gene.147730::Unigene33988_All::g.147730::m.147730 [115-129]	4355579	38.21
	YVSYSLLSGDSSVLEDR		1	1	1	Gene.147730::Unigene33988_All::g.147730::m.147730	0	1889.91	945.462	2.55	0.002262	0.06913	1.85	[R].YVSYSLLSGDSSVLEDR.[C]	Gene.147730::Unigene33988_All::g.147730::m.147730 [92-108]	6969583	47.88
Gene.102489::Unigene11764_All::g.102489::m.102489	Unigene11764_All	5.632	33	4	4	4	214	23.3	8.79	6.46	3.01276e+06
	Sequence	Modifications	# Protein Groups	# Proteins	# PSMs	Master Protein Accessions	# Missed Cleavages	Theo. MH+ [Da]	m/z [Da] (by Search Engine): Sequest HT	DeltaM [ppm] (by Search Engine): Sequest HT	Percolator q-Value (by Search Engine): Sequest HT	Percolator PEP (by Search Engine): Sequest HT	XCorr (by Search Engine): Sequest HT	Annotated Sequence	Positions in Master Proteins	Abundance: F2: Sample	Top Apex RT [min]
	LGEHGGGGGGGGRPQGTVQVGQDSSASTTK		1	1	1	Gene.102489::Unigene11764_All::g.102489::m.102489	0	2739.3	913.777	4.55	0.002262	0.1358	1.23	[R].LGEHGGGGGGGGRPQGTVQVGQDSSASTTK.[K]	Gene.102489::Unigene11764_All::g.102489::m.102489 [180-209]	1.25577e+06	28.37
	LQLLDTAGQER		1	1	1	Gene.102489::Unigene11764_All::g.102489::m.102489	0	1243.66	622.338	3.55	0.002262	0.06707	1.89	[K].LQLLDTAGQER.[F]	Gene.102489::Unigene11764_All::g.102489::m.102489 [66-76]	1.01877e+06	40.33
	NAMGILLVYDVTNEQSFK	1xOxidation [M3]	1	1	1	Gene.102489::Unigene11764_All::g.102489::m.102489	0	2058.02	1029.52	4.66	0.002262	0.02909	1.86	[R].NAMGILLVYDVTNEQSFK.[N]	Gene.102489::Unigene11764_All::g.102489::m.102489 [87-104]	738219	52.03
	NIDKHTSQPVNK		1	1	1	Gene.102489::Unigene11764_All::g.102489::m.102489	1	1380.72	690.868	4.65	0.002262	0.008805	2.7	[K].NIDKHTSQPVNK.[I]	Gene.102489::Unigene11764_All::g.102489::m.102489 [112-123]
Gene.158966::Unigene39313_All::g.158966::m.158966	Unigene39313_All	5.454	14	4	4	4	309	33.7	9.8	7.8	4.44606e+06
	Sequence	Modifications	# Protein Groups	# Proteins	# PSMs	Master Protein Accessions	# Missed Cleavages	Theo. MH+ [Da]	m/z [Da] (by Search Engine): Sequest HT	DeltaM [ppm] (by Search Engine): Sequest HT	Percolator q-Value (by Search Engine): Sequest HT	Percolator PEP (by Search Engine): Sequest HT	XCorr (by Search Engine): Sequest HT	Annotated Sequence	Positions in Master Proteins	Abundance: F2: Sample	Top Apex RT [min]
	EQGTSALWR		1	1	1	Gene.158966::Unigene39313_All::g.158966::m.158966	0	1047.52	524.267	3.95	0.002262	0.1089	1.74	[K].EQGTSALWR.[G]	Gene.158966::Unigene39313_All::g.158966::m.158966 [81-89]
	LLIQTQDANPR		1	1	1	Gene.158966::Unigene39313_All::g.158966::m.158966	0	1268.7	634.854	3.95	0.002262	0.01058	1.83	[K].LLIQTQDANPR.[I]	Gene.158966::Unigene39313_All::g.158966::m.158966 [49-59]	2.23202e+06	36.64
	TTQELALSIAK		1	1	1	Gene.158966::Unigene39313_All::g.158966::m.158966	0	1174.67	587.84	3.63	0.002262	0.09941	2	[K].TTQELALSIAK.[D]	Gene.158966::Unigene39313_All::g.158966::m.158966 [15-25]	2.21404e+06	41.84
	YFPTQAFNFAFK		1	1	1	Gene.158966::Unigene39313_All::g.158966::m.158966	0	1480.73	740.87	4.48	0.002262	0.03068	2.24	[R].YFPTQAFNFAFK.[D]	Gene.158966::Unigene39313_All::g.158966::m.158966 [98-109]
Gene.166088::Unigene42956_All::g.166088::m.166088	Unigene42956_All	6.911	21	3	4	3	235	25.1	8.03	10.5	1.33569e+07
	Sequence	Modifications	# Protein Groups	# Proteins	# PSMs	Master Protein Accessions	# Missed Cleavages	Theo. MH+ [Da]	m/z [Da] (by Search Engine): Sequest HT	DeltaM [ppm] (by Search Engine): Sequest HT	Percolator q-Value (by Search Engine): Sequest HT	Percolator PEP (by Search Engine): Sequest HT	XCorr (by Search Engine): Sequest HT	Annotated Sequence	Positions in Master Proteins	Abundance: F2: Sample	Top Apex RT [min]
	GPIEFITNIPNFK		1	1	1	Gene.166088::Unigene42956_All::g.166088::m.166088	0	1489.8	745.409	4.53	0.002262	0.00291	4.16	[R].GPIEFITNIPNFK.[N]	Gene.166088::Unigene42956_All::g.166088::m.166088 [217-229]	11695926	52.72
	QPGDFGFDPLNCGANPDTLAR	1xCarbamidomethyl [C12]	1	1	1	Gene.166088::Unigene42956_All::g.166088::m.166088	0	2262.02	754.683	4.42	0.002262	0.006577	2.16	[R].QPGDFGFDPLNCGANPDTLAR.[R]	Gene.166088::Unigene42956_All::g.166088::m.166088 [168-188]	753564	49.06
	VAMLAATGMIVQDAYK	2xOxidation [M3; M9]	1	1	2	Gene.166088::Unigene42956_All::g.166088::m.166088	0	1713.86	857.434	3.29	0.002262	0.00641	2.57	[R].VAMLAATGMIVQDAYK.[F]	Gene.166088::Unigene42956_All::g.166088::m.166088 [98-113]	907373	42.09
Gene.195129::Unigene85378_All::g.195129::m.195129	Unigene85378_All	12.199	29	4	4	4	112	12.8	9.28	11.06	2.87869e+06
	Sequence	Modifications	# Protein Groups	# Proteins	# PSMs	Master Protein Accessions	# Missed Cleavages	Theo. MH+ [Da]	m/z [Da] (by Search Engine): Sequest HT	DeltaM [ppm] (by Search Engine): Sequest HT	Percolator q-Value (by Search Engine): Sequest HT	Percolator PEP (by Search Engine): Sequest HT	XCorr (by Search Engine): Sequest HT	Annotated Sequence	Positions in Master Proteins	Abundance: F2: Sample	Top Apex RT [min]
	AQLGEVLEFDR		1	1	1	Gene.195129::Unigene85378_All::g.195129::m.195129	0	1276.65	638.833	4.63	0.002262	0.005736	2.51	[K].AQLGEVLEFDR.[T]	Gene.195129::Unigene85378_All::g.195129::m.195129 [83-93]	1.15525e+06	46.37
	MPAFFETFPVILVDK	1xOxidation [M1]	1	1	1	Gene.195129::Unigene85378_All::g.195129::m.195129	0	1769.92	885.467	4.35	0.002262	0.001028	2.72	[R].MPAFFETFPVILVDK.[D]	Gene.195129::Unigene85378_All::g.195129::m.195129 [18-32]
	MPAFFETFPVILVDKDGIIR	1xOxidation [M1]	1	1	1	Gene.195129::Unigene85378_All::g.195129::m.195129	1	2324.24	775.421	5.42	0.002262	6.926e-06	3.57	[R].MPAFFETFPVILVDKDGIIR.[A]	Gene.195129::Unigene85378_All::g.195129::m.195129 [18-37]	1.72345e+06	53.12
	RMPAFFETFPVILVDKDGIIR	1xOxidation [M2]	1	1	1	Gene.195129::Unigene85378_All::g.195129::m.195129	2	2480.34	827.455	5.14	0.002262	0.0155	2.26	[R].RMPAFFETFPVILVDKDGIIR.[A]	Gene.195129::Unigene85378_All::g.195129::m.195129 [17-37]
Gene.20914::CL1828.Contig1_All::g.20914::m.20914	CL1828.Contig1_All	4.486	9	3	3	3	510	55.5	8.29	5	1.24161e+06
	Sequence	Modifications	# Protein Groups	# Proteins	# PSMs	Master Protein Accessions	# Missed Cleavages	Theo. MH+ [Da]	m/z [Da] (by Search Engine): Sequest HT	DeltaM [ppm] (by Search Engine): Sequest HT	Percolator q-Value (by Search Engine): Sequest HT	Percolator PEP (by Search Engine): Sequest HT	XCorr (by Search Engine): Sequest HT	Annotated Sequence	Positions in Master Proteins	Abundance: F2: Sample	Top Apex RT [min]
	EVAAFAQFGSDLDAATQHLLNR		1	1	1	Gene.20914::CL1828.Contig1_All::g.20914::m.20914	0	2374.18	792.064	-0.07	0.002262	0.004401	2.4	[R].EVAAFAQFGSDLDAATQHLLNR.[G]	Gene.20914::CL1828.Contig1_All::g.20914::m.20914 [400-421]	793721	53.02
	TAVAIDTIINQR		1	1	1	Gene.20914::CL1828.Contig1_All::g.20914::m.20914	0	1314.74	657.876	5.11	0.002262	0.05064	2.59	[K].TAVAIDTIINQR.[S]	Gene.20914::CL1828.Contig1_All::g.20914::m.20914 [177-188]
	VVDALVPIGR		1	1	1	Gene.20914::CL1828.Contig1_All::g.20914::m.20914	0	1038.63	519.821	4.17	0.002262	0.1464	0.95	[K].VVDALVPIGR.[G]	Gene.20914::CL1828.Contig1_All::g.20914::m.20914 [153-162]	447893	44.71
Gene.120899::Unigene20786_All::g.120899::m.120899	Unigene20786_All	6.639	17	3	3	3	250	25.7	6.4	6.63	1.8835e+06
	Sequence	Modifications	# Protein Groups	# Proteins	# PSMs	Master Protein Accessions	# Missed Cleavages	Theo. MH+ [Da]	m/z [Da] (by Search Engine): Sequest HT	DeltaM [ppm] (by Search Engine): Sequest HT	Percolator q-Value (by Search Engine): Sequest HT	Percolator PEP (by Search Engine): Sequest HT	XCorr (by Search Engine): Sequest HT	Annotated Sequence	Positions in Master Proteins	Abundance: F2: Sample	Top Apex RT [min]
	LAAAATLHSSEVGK		1	1	1	Gene.120899::Unigene20786_All::g.120899::m.120899	0	1354.73	677.873	4.39	0.002262	0.001739	2.58	[R].LAAAATLHSSEVGK.[T]	Gene.120899::Unigene20786_All::g.120899::m.120899 [200-213]	1226870	32.39
	VPEGQLFGGSPAVFIK		1	1	1	Gene.120899::Unigene20786_All::g.120899::m.120899	0	1645.89	823.454	3.56	0.002262	0.00521	2.14	[K].VPEGQLFGGSPAVFIK.[A]	Gene.120899::Unigene20786_All::g.120899::m.120899 [168-183]
	VQIGGNTNISHR		1	1	1	Gene.120899::Unigene20786_All::g.120899::m.120899	0	1295.68	648.347	3.75	0.002262	0.02534	1.9	[R].VQIGGNTNISHR.[A]	Gene.120899::Unigene20786_All::g.120899::m.120899 [90-101]	656633	30.24
Gene.21781::CL1901.Contig1_All::g.21781::m.21781	CL1901.Contig1_All	7.509	28	3	3	3	226	23.7	8.32	8.53	90288968
	Sequence	Modifications	# Protein Groups	# Proteins	# PSMs	Master Protein Accessions	# Missed Cleavages	Theo. MH+ [Da]	m/z [Da] (by Search Engine): Sequest HT	DeltaM [ppm] (by Search Engine): Sequest HT	Percolator q-Value (by Search Engine): Sequest HT	Percolator PEP (by Search Engine): Sequest HT	XCorr (by Search Engine): Sequest HT	Annotated Sequence	Positions in Master Proteins	Abundance: F2: Sample	Top Apex RT [min]
	LAMIATGGMIHHFFLTGK	2xOxidation [M3; M9]	1	1	1	Gene.21781::CL1901.Contig1_All::g.21781::m.21781	0	1977.01	989.01	2.4	0.002262	0.0009227	2.44	[R].LAMIATGGMIHHFFLTGK.[G]	Gene.21781::CL1901.Contig1_All::g.21781::m.21781 [198-215]	12797560	43.87
	LQGPGTQAIPGSEPPPALDGTWVGDVGFDPLGFSR		1	1	1	Gene.21781::CL1901.Contig1_All::g.21781::m.21781	0	3535.75	1179.26	5.22	0.002262	0.0007308	3.05	[K].LQGPGTQAIPGSEPPPALDGTWVGDVGFDPLGFSR.[V]	Gene.21781::CL1901.Contig1_All::g.21781::m.21781 [47-81]	23815540	53.16
	ITALHDVAVK		1	1	1	Gene.21781::CL1901.Contig1_All::g.21781::m.21781	0	1066.63	533.818	3.68	0.002262	0.04596	3.04	[K].ITALHDVAVK.[Q]	Gene.21781::CL1901.Contig1_All::g.21781::m.21781 [126-135]	53675868	34.92
Gene.102294::Unigene11685_All::g.102294::m.102294	Unigene11685_All	8.488	15	3	3	3	223	23.8	9.17	10.21	10920109
	Sequence	Modifications	# Protein Groups	# Proteins	# PSMs	Master Protein Accessions	# Missed Cleavages	Theo. MH+ [Da]	m/z [Da] (by Search Engine): Sequest HT	DeltaM [ppm] (by Search Engine): Sequest HT	Percolator q-Value (by Search Engine): Sequest HT	Percolator PEP (by Search Engine): Sequest HT	XCorr (by Search Engine): Sequest HT	Annotated Sequence	Positions in Master Proteins	Abundance: F2: Sample	Top Apex RT [min]
	APGNLGFDPLNFGK		1	1	1	Gene.102294::Unigene11685_All::g.102294::m.102294	0	1446.74	723.875	3.97	0.002262	0.0006955	3.74	[R].APGNLGFDPLNFGK.[N]	Gene.102294::Unigene11685_All::g.102294::m.102294 [160-173]	8254616	51.15
	APGNLGFDPLNFGKNPTAR		1	1	1	Gene.102294::Unigene11685_All::g.102294::m.102294	1	1986.02	662.68	2.5	0.002262	0.004661	2.81	[R].APGNLGFDPLNFGKNPTAR.[A]	Gene.102294::Unigene11685_All::g.102294::m.102294 [160-178]
	GPLAALTSLDWHQQF		1	1	1	Gene.102294::Unigene11685_All::g.102294::m.102294	0	1683.85	842.433	5.29	0.002262	0.001002	3.66	[K].GPLAALTSLDWHQQF.[-]	Gene.102294::Unigene11685_All::g.102294::m.102294 [209-223]	2665493	52.99
Gene.127531::Unigene23859_All::g.127531::m.127531	Unigene23859_All	4.721	9	3	3	3	505	55.7	5.36	1.82	2980089
	Sequence	Modifications	# Protein Groups	# Proteins	# PSMs	Master Protein Accessions	# Missed Cleavages	Theo. MH+ [Da]	m/z [Da] (by Search Engine): Sequest HT	DeltaM [ppm] (by Search Engine): Sequest HT	Percolator q-Value (by Search Engine): Sequest HT	Percolator PEP (by Search Engine): Sequest HT	XCorr (by Search Engine): Sequest HT	Annotated Sequence	Positions in Master Proteins	Abundance: F2: Sample	Top Apex RT [min]
	AVQGPLVILDK		1	1	1	Gene.127531::Unigene23859_All::g.127531::m.127531	0	1152.7	576.855	3.36	0.002262	0.1009	1.82	[K].AVQGPLVILDK.[V]	Gene.127531::Unigene23859_All::g.127531::m.127531 [45-55]	1.68343e+06	47.84
	AVVQVFEGTSGIDNK		1	1	1	Gene.127531::Unigene23859_All::g.127531::m.127531	0	1563.8	782.408	4.45	0.002262	0.04445	1.5	[K].AVVQVFEGTSGIDNK.[N]	Gene.127531::Unigene23859_All::g.127531::m.127531 [87-101]	1.29666e+06	42.26
	IPLFSAAGLPHNEIAAQICR	1xCarbamidomethyl [C19]	1	1	1	Gene.127531::Unigene23859_All::g.127531::m.127531	0	2178.15	726.724	4.55	0.002262	0.004237	1.81	[K].IPLFSAAGLPHNEIAAQICR.[Q]	Gene.127531::Unigene23859_All::g.127531::m.127531 [182-201]
Gene.95287::Unigene8130_All::g.95287::m.95287	Unigene8130_All	7.217	12	3	3	3	335	36	8.46	8.25	3.72425e+06
	Sequence	Modifications	# Protein Groups	# Proteins	# PSMs	Master Protein Accessions	# Missed Cleavages	Theo. MH+ [Da]	m/z [Da] (by Search Engine): Sequest HT	DeltaM [ppm] (by Search Engine): Sequest HT	Percolator q-Value (by Search Engine): Sequest HT	Percolator PEP (by Search Engine): Sequest HT	XCorr (by Search Engine): Sequest HT	Annotated Sequence	Positions in Master Proteins	Abundance: F2: Sample	Top Apex RT [min]
	LEKPAKYDDIKK		1	1	1	Gene.95287::Unigene8130_All::g.95287::m.95287	2	1447.82	724.414	3.18	0.002262	0.01716	2.19	[R].LEKPAKYDDIKK.[V]	Gene.95287::Unigene8130_All::g.95287::m.95287 [249-260]
	LISWYDNEFGYSNR		1	1	1	Gene.95287::Unigene8130_All::g.95287::m.95287	0	1763.8	882.408	3.9	0.002262	0.0009504	3.03	[K].LISWYDNEFGYSNR.[V]	Gene.95287::Unigene8130_All::g.95287::m.95287 [310-323]	2.46532e+06	47.99
	LVINGNPITIFQER		1	1	1	Gene.95287::Unigene8130_All::g.95287::m.95287	0	1613.9	807.458	4.66	0.002262	0.003723	3.03	[K].LVINGNPITIFQER.[D]	Gene.95287::Unigene8130_All::g.95287::m.95287 [67-80]	1.25893e+06	52.37
Gene.47723::CL5222.Contig1_All::g.47723::m.47723	CL5222.Contig1_All	8.665	15	3	3	3	221	23.3	8.78	8.23	3.12259e+06
	Sequence	Modifications	# Protein Groups	# Proteins	# PSMs	Master Protein Accessions	# Missed Cleavages	Theo. MH+ [Da]	m/z [Da] (by Search Engine): Sequest HT	DeltaM [ppm] (by Search Engine): Sequest HT	Percolator q-Value (by Search Engine): Sequest HT	Percolator PEP (by Search Engine): Sequest HT	XCorr (by Search Engine): Sequest HT	Annotated Sequence	Positions in Master Proteins	Abundance: F2: Sample	Top Apex RT [min]
	ILGSSTDIFEIHNAAVEK		1	2	1	Gene.47723::CL5222.Contig1_All::g.47723::m.47723	0	1944.01	972.511	4	0.002262	9.86e-05	3.23	[K].ILGSSTDIFEIHNAAVEK.[G]	Gene.47723::CL5222.Contig1_All::g.47723::m.47723 [121-138]	1.14451e+06	45.81
	TPGDFGFDPLGLGK		1	2	1	Gene.47723::CL5222.Contig1_All::g.47723::m.47723	0	1420.71	710.862	4.58	0.002262	0.001004	3.21	[R].TPGDFGFDPLGLGK.[K]	Gene.47723::CL5222.Contig1_All::g.47723::m.47723 [170-183]	1.49323e+06	52.34
	TPGDFGFDPLGLGKK		1	2	1	Gene.47723::CL5222.Contig1_All::g.47723::m.47723	1	1548.81	774.91	3.97	0.002262	0.02184	1.79	[R].TPGDFGFDPLGLGKK.[D]	Gene.47723::CL5222.Contig1_All::g.47723::m.47723 [170-184]	484850	48.59
Gene.68864::CL8528.Contig1_All::g.68864::m.68864	CL8528.Contig1_All	14.038	22	3	3	3	217	23.4	6.96	10.68	9.81452e+06
	Sequence	Modifications	# Protein Groups	# Proteins	# PSMs	Master Protein Accessions	# Missed Cleavages	Theo. MH+ [Da]	m/z [Da] (by Search Engine): Sequest HT	DeltaM [ppm] (by Search Engine): Sequest HT	Percolator q-Value (by Search Engine): Sequest HT	Percolator PEP (by Search Engine): Sequest HT	XCorr (by Search Engine): Sequest HT	Annotated Sequence	Positions in Master Proteins	Abundance: F2: Sample	Top Apex RT [min]
	DAGDFAFDPLGLGK		1	2	1	Gene.68864::CL8528.Contig1_All::g.68864::m.68864	0	1422.69	711.853	5.59	0.002262	0.05687	1.93	[R].DAGDFAFDPLGLGK.[D]	Gene.68864::CL8528.Contig1_All::g.68864::m.68864 [156-169]	1.03931e+06	52.85
	DAGDFAFDPLGLGKDEATLAR		1	2	1	Gene.68864::CL8528.Contig1_All::g.68864::m.68864	1	2179.07	727.03	4.27	0.002262	5.318e-06	4.15	[R].DAGDFAFDPLGLGKDEATLAR.[Y]	Gene.68864::CL8528.Contig1_All::g.68864::m.68864 [156-176]	3.18046e+06	52.45
	RPSNLDGTLAGDVGFDPLGFSDVFDLR		1	1	1	Gene.68864::CL8528.Contig1_All::g.68864::m.68864	0	2880.42	960.814	4.04	0.002262	3.032e-08	4.61	[K].RPSNLDGTLAGDVGFDPLGFSDVFDLR.[V]	Gene.68864::CL8528.Contig1_All::g.68864::m.68864 [54-80]	5594741	53.24
Gene.191897::Unigene78816_All::g.191897::m.191897	Unigene78816_All	9.822	7	3	3	3	644	70.6	5.96	10.18	9.03363e+06
	Sequence	Modifications	# Protein Groups	# Proteins	# PSMs	Master Protein Accessions	# Missed Cleavages	Theo. MH+ [Da]	m/z [Da] (by Search Engine): Sequest HT	DeltaM [ppm] (by Search Engine): Sequest HT	Percolator q-Value (by Search Engine): Sequest HT	Percolator PEP (by Search Engine): Sequest HT	XCorr (by Search Engine): Sequest HT	Annotated Sequence	Positions in Master Proteins	Abundance: F2: Sample	Top Apex RT [min]
	ESHRLPVDIAYK		1	1	1	Gene.191897::Unigene78816_All::g.191897::m.191897	1	1427.76	714.389	4.58	0.002262	0.07382	3.01	[K].ESHRLPVDIAYK.[R]	Gene.191897::Unigene78816_All::g.191897::m.191897 [155-166]	1.20341e+06	37.9
	GYFNEELSEILSDPSDDTK		1	1	1	Gene.191897::Unigene78816_All::g.191897::m.191897	0	2158.97	1079.99	4.34	0.002262	4.194e-06	3.91	[R].GYFNEELSEILSDPSDDTK.[G]	Gene.191897::Unigene78816_All::g.191897::m.191897 [168-186]	2.0241e+06	52.46
	LLEAQIATGGIIDPK		1	1	1	Gene.191897::Unigene78816_All::g.191897::m.191897	0	1538.88	769.947	4.68	0.002262	0.0004868	3.27	[R].LLEAQIATGGIIDPK.[E]	Gene.191897::Unigene78816_All::g.191897::m.191897 [140-154]	5.80612e+06	46.7
Gene.110926::Unigene15944_All::g.110926::m.110926	Unigene15944_All	9.503	26	3	3	2	228	23.9	8.15	11.5
	Sequence	Modifications	# Protein Groups	# Proteins	# PSMs	Master Protein Accessions	# Missed Cleavages	Theo. MH+ [Da]	m/z [Da] (by Search Engine): Sequest HT	DeltaM [ppm] (by Search Engine): Sequest HT	Percolator q-Value (by Search Engine): Sequest HT	Percolator PEP (by Search Engine): Sequest HT	XCorr (by Search Engine): Sequest HT	Annotated Sequence	Positions in Master Proteins	Abundance: F2: Sample	Top Apex RT [min]
	AAMLAAAGAIAQDIFTFPGVTSVIGDAK	1xOxidation [M3]	1	1	1	Gene.110926::Unigene15944_All::g.110926::m.110926	0	2722.41	908.146	4.26	0.002262	3.229e-05	4.76	[R].AAMLAAAGAIAQDIFTFPGVTSVIGDAK.[M]	Gene.110926::Unigene15944_All::g.110926::m.110926 [96-123]
	APGDFYFDPLGLGK		1	1	1	Gene.110926::Unigene15944_All::g.110926::m.110926	0	1496.74	748.878	4.64	0.002262	0.0003109	3.91	[R].APGDFYFDPLGLGK.[G]	Gene.110926::Unigene15944_All::g.110926::m.110926 [173-186]
	LAMIGIGGMVHHYLLTGK	2xOxidation [M3; M9]	2	3	1	Gene.26288::CL2429.Contig1_All::g.26288::m.26288; Gene.110926::Unigene15944_All::g.110926::m.110926	0	1943.02	972.019	3.81	0.002262	0.03131	2.82	[R].LAMIGIGGMVHHYLLTGK.[G]	Gene.26288::CL2429.Contig1_All::g.26288::m.26288 [208-225]; Gene.110926::Unigene15944_All::g.110926::m.110926 [203-220]	2.1031e+06	43.28
Gene.148534::Unigene34297_All::g.148534::m.148534	Unigene34297_All	4.116	13	2	2	2	220	23.9	6.01	5.4	1.60034e+07
	Sequence	Modifications	# Protein Groups	# Proteins	# PSMs	Master Protein Accessions	# Missed Cleavages	Theo. MH+ [Da]	m/z [Da] (by Search Engine): Sequest HT	DeltaM [ppm] (by Search Engine): Sequest HT	Percolator q-Value (by Search Engine): Sequest HT	Percolator PEP (by Search Engine): Sequest HT	XCorr (by Search Engine): Sequest HT	Annotated Sequence	Positions in Master Proteins	Abundance: F2: Sample	Top Apex RT [min]
	LAMIAFGGMLHQQLLTK	2xOxidation [M3; M9]	1	1	1	Gene.148534::Unigene34297_All::g.148534::m.148534	0	1904.01	952.514	3.65	0.002262	0.003221	2.66	[R].LAMIAFGGMLHQQLLTK.[Q]	Gene.148534::Unigene34297_All::g.148534::m.148534 [190-206]	3.30326e+06	45.36
	QGVIEQLTNFK		1	1	1	Gene.148534::Unigene34297_All::g.148534::m.148534	0	1276.69	638.851	4.15	0.002262	0.02379	2.74	[K].QGVIEQLTNFK.[A]	Gene.148534::Unigene34297_All::g.148534::m.148534 [207-217]	12700095	46.19
Gene.107159::Unigene14121_All::g.107159::m.107159	Unigene14121_All	3.954	19	2	2	2	186	19.9	7.44	4.99	6.46954e+06
	Sequence	Modifications	# Protein Groups	# Proteins	# PSMs	Master Protein Accessions	# Missed Cleavages	Theo. MH+ [Da]	m/z [Da] (by Search Engine): Sequest HT	DeltaM [ppm] (by Search Engine): Sequest HT	Percolator q-Value (by Search Engine): Sequest HT	Percolator PEP (by Search Engine): Sequest HT	XCorr (by Search Engine): Sequest HT	Annotated Sequence	Positions in Master Proteins	Abundance: F2: Sample	Top Apex RT [min]
	QSADSDDSQVVFSNDLGLLPVLSSK		1	1	1	Gene.107159::Unigene14121_All::g.107159::m.107159	0	2621.29	874.44	3.99	0.002262	0.004992	2.57	[K].QSADSDDSQVVFSNDLGLLPVLSSK.[D]	Gene.107159::Unigene14121_All::g.107159::m.107159 [118-142]	1.64507e+06	52.98
	SLLTNRPFAGK		1	1	1	Gene.107159::Unigene14121_All::g.107159::m.107159	0	1203.68	602.348	4.31	0.002262	0.02228	2.42	[K].SLLTNRPFAGK.[D]	Gene.107159::Unigene14121_All::g.107159::m.107159 [33-43]	4.82447e+06	38.58
Gene.104385::Unigene12762_All::g.104385::m.104385	Unigene12762_All	1.521	11	1	2	1	99	11	4.72	4.13	20528834	Met-loss+Acetyl [N-Term]
	Sequence	Modifications	# Protein Groups	# Proteins	# PSMs	Master Protein Accessions	# Missed Cleavages	Theo. MH+ [Da]	m/z [Da] (by Search Engine): Sequest HT	DeltaM [ppm] (by Search Engine): Sequest HT	Percolator q-Value (by Search Engine): Sequest HT	Percolator PEP (by Search Engine): Sequest HT	XCorr (by Search Engine): Sequest HT	Annotated Sequence	Positions in Master Proteins	Abundance: F2: Sample	Top Apex RT [min]
	MTIAIGQEEGR	1xMet-loss+Acetyl [N-Term]	1	1	2	Gene.104385::Unigene12762_All::g.104385::m.104385	0	1115.57	558.29	3.51	0.002262	0.03015	2.12	[-].MTIAIGQEEGR.[G]	Gene.104385::Unigene12762_All::g.104385::m.104385 [1-11]	20528834	38.8
Gene.148323::Unigene34228_All::g.148323::m.148323	Unigene34228_All	3.43	9	2	2	2	296	31.6	7.61	4.92	838496
	Sequence	Modifications	# Protein Groups	# Proteins	# PSMs	Master Protein Accessions	# Missed Cleavages	Theo. MH+ [Da]	m/z [Da] (by Search Engine): Sequest HT	DeltaM [ppm] (by Search Engine): Sequest HT	Percolator q-Value (by Search Engine): Sequest HT	Percolator PEP (by Search Engine): Sequest HT	XCorr (by Search Engine): Sequest HT	Annotated Sequence	Positions in Master Proteins	Abundance: F2: Sample	Top Apex RT [min]
	LAQAICATQLSK	1xCarbamidomethyl [C6]	1	1	1	Gene.148323::Unigene34228_All::g.148323::m.148323	0	1303.7	652.358	4.35	0.002262	0.01751	2.47	[K].LAQAICATQLSK.[D]	Gene.148323::Unigene34228_All::g.148323::m.148323 [184-195]
	SLGVTHVLSGHSER		1	1	1	Gene.148323::Unigene34228_All::g.148323::m.148323	0	1478.77	739.892	4.39	0.002262	0.02123	2.44	[K].SLGVTHVLSGHSER.[R]	Gene.148323::Unigene34228_All::g.148323::m.148323 [131-144]	838496	34.72
Gene.84542::Unigene3165_All::g.84542::m.84542	Unigene3165_All	4.212	8	2	2	2	392	41.5	9.66	3.91	156074
	Sequence	Modifications	# Protein Groups	# Proteins	# PSMs	Master Protein Accessions	# Missed Cleavages	Theo. MH+ [Da]	m/z [Da] (by Search Engine): Sequest HT	DeltaM [ppm] (by Search Engine): Sequest HT	Percolator q-Value (by Search Engine): Sequest HT	Percolator PEP (by Search Engine): Sequest HT	XCorr (by Search Engine): Sequest HT	Annotated Sequence	Positions in Master Proteins	Abundance: F2: Sample	Top Apex RT [min]
	AAEPAFAAVLGVSLYGK		1	1	1	Gene.84542::Unigene3165_All::g.84542::m.84542	0	1663.91	832.46	4.14	0.002262	0.00278	1.79	[K].AAEPAFAAVLGVSLYGK.[K]	Gene.84542::Unigene3165_All::g.84542::m.84542 [189-205]
	SAASEGESSSVAK		1	1	1	Gene.84542::Unigene3165_All::g.84542::m.84542	0	1209.56	605.286	5.07	0.002262	0.02206	2.12	[R].SAASEGESSSVAK.[K]	Gene.84542::Unigene3165_All::g.84542::m.84542 [68-80]	156074	23.88
Gene.120054::Unigene20434_All::g.120054::m.120054	Unigene20434_All	6.518	9	2	2	2	320	34.5	8.7	5.47	639918
	Sequence	Modifications	# Protein Groups	# Proteins	# PSMs	Master Protein Accessions	# Missed Cleavages	Theo. MH+ [Da]	m/z [Da] (by Search Engine): Sequest HT	DeltaM [ppm] (by Search Engine): Sequest HT	Percolator q-Value (by Search Engine): Sequest HT	Percolator PEP (by Search Engine): Sequest HT	XCorr (by Search Engine): Sequest HT	Annotated Sequence	Positions in Master Proteins	Abundance: F2: Sample	Top Apex RT [min]
	KYETFFGPDIAAEVIK		1	1	1	Gene.120054::Unigene20434_All::g.120054::m.120054	1	1827.95	914.485	5.12	0.002262	3.825e-06	3.79	[R].KYETFFGPDIAAEVIK.[V]	Gene.120054::Unigene20434_All::g.120054::m.120054 [248-263]
	YGDDAHLDTTLEK		1	1	1	Gene.120054::Unigene20434_All::g.120054::m.120054	0	1477.68	739.347	3.92	0.002262	0.07931	1.69	[R].YGDDAHLDTTLEK.[L]	Gene.120054::Unigene20434_All::g.120054::m.120054 [187-199]	639918	33.92
Gene.145245::Unigene32645_All::g.145245::m.145245	Unigene32645_All	6.458	14	2	2	2	222	24	8.6	4.85	2.15832e+07
	Sequence	Modifications	# Protein Groups	# Proteins	# PSMs	Master Protein Accessions	# Missed Cleavages	Theo. MH+ [Da]	m/z [Da] (by Search Engine): Sequest HT	DeltaM [ppm] (by Search Engine): Sequest HT	Percolator q-Value (by Search Engine): Sequest HT	Percolator PEP (by Search Engine): Sequest HT	XCorr (by Search Engine): Sequest HT	Annotated Sequence	Positions in Master Proteins	Abundance: F2: Sample	Top Apex RT [min]
	APGDLDFDPLNLSVDETALR		1	1	1	Gene.145245::Unigene32645_All::g.145245::m.145245	0	2158.07	1079.54	2.69	0.002262	1.171e-05	2.35	[R].APGDLDFDPLNLSVDETALR.[R]	Gene.145245::Unigene32645_All::g.145245::m.145245 [161-180]	14872436	53.01
	QAPIEQLTNFK		1	1	1	Gene.145245::Unigene32645_All::g.145245::m.145245	0	1288.69	644.851	4.11	0.002262	0.02974	2.5	[K].QAPIEQLTNFK.[S]	Gene.145245::Unigene32645_All::g.145245::m.145245 [209-219]	6.71074e+06	44.04
Gene.38034::CL3909.Contig3_All::g.38034::m.38034	CL3909.Contig3_All	5.242	6	2	2	2	500	52.4	8.19	2.53	1.5985e+06
	Sequence	Modifications	# Protein Groups	# Proteins	# PSMs	Master Protein Accessions	# Missed Cleavages	Theo. MH+ [Da]	m/z [Da] (by Search Engine): Sequest HT	DeltaM [ppm] (by Search Engine): Sequest HT	Percolator q-Value (by Search Engine): Sequest HT	Percolator PEP (by Search Engine): Sequest HT	XCorr (by Search Engine): Sequest HT	Annotated Sequence	Positions in Master Proteins	Abundance: F2: Sample	Top Apex RT [min]
	FILPTDVVLADKFDKDANTK		1	3	1	Gene.38034::CL3909.Contig3_All::g.38034::m.38034	2	2250.2	750.742	4.05	0.002262	6.273e-05	2.53	[K].FILPTDVVLADKFDKDANTK.[V]	Gene.38034::CL3909.Contig3_All::g.38034::m.38034 [329-348]	949810	49.55
	VLPGVAALDEK		1	2	1	Gene.38034::CL3909.Contig3_All::g.38034::m.38034	0	1111.64	556.324	4.32	0.002262	0.0914	1.31	[K].VLPGVAALDEK.[-A]	Gene.38034::CL3909.Contig3_All::g.38034::m.38034 [455-465]	648693	43.03
Gene.191868::Unigene78786_All::g.191868::m.191868	Unigene78786_All	2.281	6	2	2	2	434	47.1	7.39	2.29	1.42574e+06
	Sequence	Modifications	# Protein Groups	# Proteins	# PSMs	Master Protein Accessions	# Missed Cleavages	Theo. MH+ [Da]	m/z [Da] (by Search Engine): Sequest HT	DeltaM [ppm] (by Search Engine): Sequest HT	Percolator q-Value (by Search Engine): Sequest HT	Percolator PEP (by Search Engine): Sequest HT	XCorr (by Search Engine): Sequest HT	Annotated Sequence	Positions in Master Proteins	Abundance: F2: Sample	Top Apex RT [min]
	GNPTVEVDLFTSK		1	1	1	Gene.191868::Unigene78786_All::g.191868::m.191868	0	1406.72	703.865	4.81	0.002262	0.04894	2.29	[R].GNPTVEVDLFTSK.[G]	Gene.191868::Unigene78786_All::g.191868::m.191868 [16-28]	610276	45.82
	YISPDQLADLYK		1	1	1	Gene.191868::Unigene78786_All::g.191868::m.191868	0	1425.73	713.37	4.35	0.002262	0.1069	1.58	[R].YISPDQLADLYK.[S]	Gene.191868::Unigene78786_All::g.191868::m.191868 [270-281]	815467	47.64
Gene.167388::Unigene43484_All::g.167388::m.167388	Unigene43484_All	3.037	6	2	2	2	425	45.2	10.11	2.09	650155
	Sequence	Modifications	# Protein Groups	# Proteins	# PSMs	Master Protein Accessions	# Missed Cleavages	Theo. MH+ [Da]	m/z [Da] (by Search Engine): Sequest HT	DeltaM [ppm] (by Search Engine): Sequest HT	Percolator q-Value (by Search Engine): Sequest HT	Percolator PEP (by Search Engine): Sequest HT	XCorr (by Search Engine): Sequest HT	Annotated Sequence	Positions in Master Proteins	Abundance: F2: Sample	Top Apex RT [min]
	VYTEQGIGAFWR		1	1	1	Gene.167388::Unigene43484_All::g.167388::m.167388	0	1426.71	713.862	4.26	0.002262	0.04622	1.44	[R].VYTEQGIGAFWR.[G]	Gene.167388::Unigene43484_All::g.167388::m.167388 [190-201]	650155	48.2
	YFPTQALNFAFK		1	6	1	Gene.167388::Unigene43484_All::g.167388::m.167388	0	1446.74	723.878	4.9	0.002262	0.01989	2.09	[R].YFPTQALNFAFK.[D]	Gene.167388::Unigene43484_All::g.167388::m.167388 [210-221]
Gene.187161::Unigene69294_All::g.187161::m.187161	Unigene69294_All	4.415	14	2	2	2	198	21.9	5.97	4.48	2360530
	Sequence	Modifications	# Protein Groups	# Proteins	# PSMs	Master Protein Accessions	# Missed Cleavages	Theo. MH+ [Da]	m/z [Da] (by Search Engine): Sequest HT	DeltaM [ppm] (by Search Engine): Sequest HT	Percolator q-Value (by Search Engine): Sequest HT	Percolator PEP (by Search Engine): Sequest HT	XCorr (by Search Engine): Sequest HT	Annotated Sequence	Positions in Master Proteins	Abundance: F2: Sample	Top Apex RT [min]
	EGGLGPLNIPLLADVTR		1	1	1	Gene.187161::Unigene69294_All::g.187161::m.187161	0	1734.97	867.995	4.39	0.002262	0.0009528	2.7	[K].EGGLGPLNIPLLADVTR.[R]	Gene.187161::Unigene69294_All::g.187161::m.187161 [93-109]
	QITVNDLPVGR		1	2	1	Gene.187161::Unigene69294_All::g.187161::m.187161	0	1211.67	606.344	4.52	0.002262	0.0404	1.78	[R].QITVNDLPVGR.[S]	Gene.187161::Unigene69294_All::g.187161::m.187161 [140-150]	2360530	41.58
Gene.159061::Unigene39369_All::g.159061::m.159061	Unigene39369_All	2.204	8	2	2	2	350	39.7	8.05	0	807435
	Sequence	Modifications	# Protein Groups	# Proteins	# PSMs	Master Protein Accessions	# Missed Cleavages	Theo. MH+ [Da]	m/z [Da] (by Search Engine): Sequest HT	DeltaM [ppm] (by Search Engine): Sequest HT	Percolator q-Value (by Search Engine): Sequest HT	Percolator PEP (by Search Engine): Sequest HT	XCorr (by Search Engine): Sequest HT	Annotated Sequence	Positions in Master Proteins	Abundance: F2: Sample	Top Apex RT [min]
	AEDGSVIDYELIDQDAR		1	1	1	Gene.159061::Unigene39369_All::g.159061::m.159061	0	1908.88	954.948	3.13	0.002262	0.05331	1.2	[R].AEDGSVIDYELIDQDAR.[D]	Gene.159061::Unigene39369_All::g.159061::m.159061 [191-207]
	DALNIETAIK		1	1	1	Gene.159061::Unigene39369_All::g.159061::m.159061	0	1087.6	544.305	3.41	0.002262	0.1172	0.97	[R].DALNIETAIK.[T]	Gene.159061::Unigene39369_All::g.159061::m.159061 [49-58]	807435	42.88
Gene.40451::CL4227.Contig5_All::g.40451::m.40451	CL4227.Contig5_All	2.579	9	2	2	2	395	44	5.83	5.09	1.67861e+06
	Sequence	Modifications	# Protein Groups	# Proteins	# PSMs	Master Protein Accessions	# Missed Cleavages	Theo. MH+ [Da]	m/z [Da] (by Search Engine): Sequest HT	DeltaM [ppm] (by Search Engine): Sequest HT	Percolator q-Value (by Search Engine): Sequest HT	Percolator PEP (by Search Engine): Sequest HT	XCorr (by Search Engine): Sequest HT	Annotated Sequence	Positions in Master Proteins	Abundance: F2: Sample	Top Apex RT [min]
	SYELPDGQVITIGNER		1	6	1	Gene.40451::CL4227.Contig5_All::g.40451::m.40451	0	1790.89	895.954	4.55	0.002262	0.02426	2.72	[K].SYELPDGQVITIGNER.[F]	Gene.40451::CL4227.Contig5_All::g.40451::m.40451 [259-274]	958738	46.4
	VAPEEHPVLLTEAPLNPK		1	4	1	Gene.40451::CL4227.Contig5_All::g.40451::m.40451	0	1954.06	652.029	4.29	0.002262	0.1087	2.36	[R].VAPEEHPVLLTEAPLNPK.[A]	Gene.40451::CL4227.Contig5_All::g.40451::m.40451 [116-133]	719871	43.95
Gene.53584::CL6093.Contig5_All::g.53584::m.53584	CL6093.Contig5_All	1.081	4	1	1	1	233	24.2	8.78	2.74
	Sequence	Modifications	# Protein Groups	# Proteins	# PSMs	Master Protein Accessions	# Missed Cleavages	Theo. MH+ [Da]	m/z [Da] (by Search Engine): Sequest HT	DeltaM [ppm] (by Search Engine): Sequest HT	Percolator q-Value (by Search Engine): Sequest HT	Percolator PEP (by Search Engine): Sequest HT	XCorr (by Search Engine): Sequest HT	Annotated Sequence	Positions in Master Proteins	Abundance: F2: Sample	Top Apex RT [min]
	APVVTIFDAR		1	3	1	Gene.53584::CL6093.Contig5_All::g.53584::m.53584	0	1088.61	544.811	4.52	0.002262	0.08302	2.74	[R].APVVTIFDAR.[G]	Gene.53584::CL6093.Contig5_All::g.53584::m.53584 [170-179]
Gene.188754::Unigene72313_All::g.188754::m.188754	Unigene72313_All	1.737	6	1	1	1	254	27.1	6.9	1.85	574305
	Sequence	Modifications	# Protein Groups	# Proteins	# PSMs	Master Protein Accessions	# Missed Cleavages	Theo. MH+ [Da]	m/z [Da] (by Search Engine): Sequest HT	DeltaM [ppm] (by Search Engine): Sequest HT	Percolator q-Value (by Search Engine): Sequest HT	Percolator PEP (by Search Engine): Sequest HT	XCorr (by Search Engine): Sequest HT	Annotated Sequence	Positions in Master Proteins	Abundance: F2: Sample	Top Apex RT [min]
	VVLAYEPVWAIGTGK		1	1	1	Gene.188754::Unigene72313_All::g.188754::m.188754	0	1602.89	801.952	4.77	0.002262	0.01832	1.85	[K].VVLAYEPVWAIGTGK.[T]	Gene.188754::Unigene72313_All::g.188754::m.188754 [166-180]	574305	52.35
Gene.80441::Unigene1095_All::g.80441::m.80441	Unigene1095_All	1.017	3	1	1	1	537	57.3	5.58	0	340751
	Sequence	Modifications	# Protein Groups	# Proteins	# PSMs	Master Protein Accessions	# Missed Cleavages	Theo. MH+ [Da]	m/z [Da] (by Search Engine): Sequest HT	DeltaM [ppm] (by Search Engine): Sequest HT	Percolator q-Value (by Search Engine): Sequest HT	Percolator PEP (by Search Engine): Sequest HT	XCorr (by Search Engine): Sequest HT	Annotated Sequence	Positions in Master Proteins	Abundance: F2: Sample	Top Apex RT [min]
	LVLEVAQHLGENTVR		1	1	1	Gene.80441::Unigene1095_All::g.80441::m.80441	0	1677.93	839.471	4.31	0.002262	0.09627	1.25	[R].LVLEVAQHLGENTVR.[T]	Gene.80441::Unigene1095_All::g.80441::m.80441 [102-116]	340751	44.05
Gene.189017::Unigene72831_All::g.189017::m.189017	Unigene72831_All	1.759	9	1	1	1	148	16.2	5.34	2.1	1.21488e+06
	Sequence	Modifications	# Protein Groups	# Proteins	# PSMs	Master Protein Accessions	# Missed Cleavages	Theo. MH+ [Da]	m/z [Da] (by Search Engine): Sequest HT	DeltaM [ppm] (by Search Engine): Sequest HT	Percolator q-Value (by Search Engine): Sequest HT	Percolator PEP (by Search Engine): Sequest HT	XCorr (by Search Engine): Sequest HT	Annotated Sequence	Positions in Master Proteins	Abundance: F2: Sample	Top Apex RT [min]
	TAFQEALDAAGDK		1	1	1	Gene.189017::Unigene72831_All::g.189017::m.189017	0	1336.64	668.825	4.06	0.002262	0.0174	2.1	[K].TAFQEALDAAGDK.[L]	Gene.189017::Unigene72831_All::g.189017::m.189017 [52-64]	1.21488e+06	41.11
Gene.166028::Unigene42933_All::g.166028::m.166028	Unigene42933_All	1.499	6	1	1	1	290	31.6	8.41	0	1.1335e+06
	Sequence	Modifications	# Protein Groups	# Proteins	# PSMs	Master Protein Accessions	# Missed Cleavages	Theo. MH+ [Da]	m/z [Da] (by Search Engine): Sequest HT	DeltaM [ppm] (by Search Engine): Sequest HT	Percolator q-Value (by Search Engine): Sequest HT	Percolator PEP (by Search Engine): Sequest HT	XCorr (by Search Engine): Sequest HT	Annotated Sequence	Positions in Master Proteins	Abundance: F2: Sample	Top Apex RT [min]
	TAEQGDTLFITHIGAR		1	1	1	Gene.166028::Unigene42933_All::g.166028::m.166028	0	1729.89	865.451	5.01	0.002262	0.0317	1.55	[K].TAEQGDTLFITHIGAR.[Q]	Gene.166028::Unigene42933_All::g.166028::m.166028 [148-163]	1.1335e+06	44.42
Gene.151660::Unigene36172_All::g.151660::m.151660	Unigene36172_All	0.947	3	1	1	1	381	41.6	7.59	0
	Sequence	Modifications	# Protein Groups	# Proteins	# PSMs	Master Protein Accessions	# Missed Cleavages	Theo. MH+ [Da]	m/z [Da] (by Search Engine): Sequest HT	DeltaM [ppm] (by Search Engine): Sequest HT	Percolator q-Value (by Search Engine): Sequest HT	Percolator PEP (by Search Engine): Sequest HT	XCorr (by Search Engine): Sequest HT	Annotated Sequence	Positions in Master Proteins	Abundance: F2: Sample	Top Apex RT [min]
	GLNFEEYLEK		1	1	1	Gene.151660::Unigene36172_All::g.151660::m.151660	0	1241.6	621.309	4.38	0.002262	0.1129	1.04	[K].GLNFEEYLEK.[L]	Gene.151660::Unigene36172_All::g.151660::m.151660 [360-369]
Gene.36563::CL3720.Contig2_All::g.36563::m.36563	CL3720.Contig2_All	2.501	10	1	1	1	240	25	9.2	2.95	737188
	Sequence	Modifications	# Protein Groups	# Proteins	# PSMs	Master Protein Accessions	# Missed Cleavages	Theo. MH+ [Da]	m/z [Da] (by Search Engine): Sequest HT	DeltaM [ppm] (by Search Engine): Sequest HT	Percolator q-Value (by Search Engine): Sequest HT	Percolator PEP (by Search Engine): Sequest HT	XCorr (by Search Engine): Sequest HT	Annotated Sequence	Positions in Master Proteins	Abundance: F2: Sample	Top Apex RT [min]
	EAAAAAAASAAETVTQTVDDMNAK	1xOxidation [M21]	1	2	1	Gene.36563::CL3720.Contig2_All::g.36563::m.36563	0	2323.07	775.032	4.44	0.002262	0.003158	2.95	[K].EAAAAAAASAAETVTQTVDDMNAK.[A]	Gene.36563::CL3720.Contig2_All::g.36563::m.36563 [168-191]	737188	45.14
Gene.102180::Unigene11632_All::g.102180::m.102180	Unigene11632_All	1.04	4	1	1	1	349	37.2	9.99	0	900944
	Sequence	Modifications	# Protein Groups	# Proteins	# PSMs	Master Protein Accessions	# Missed Cleavages	Theo. MH+ [Da]	m/z [Da] (by Search Engine): Sequest HT	DeltaM [ppm] (by Search Engine): Sequest HT	Percolator q-Value (by Search Engine): Sequest HT	Percolator PEP (by Search Engine): Sequest HT	XCorr (by Search Engine): Sequest HT	Annotated Sequence	Positions in Master Proteins	Abundance: F2: Sample	Top Apex RT [min]
	GISQTVLHPIDVAR		1	1	1	Gene.102180::Unigene11632_All::g.102180::m.102180	0	1505.84	753.429	5.5	0.002262	0.09122	1.41	[R].GISQTVLHPIDVAR.[T]	Gene.102180::Unigene11632_All::g.102180::m.102180 [90-103]	900944	42.17
Gene.12477::CL952.Contig2_All::g.12477::m.12477	CL952.Contig2_All	3.514	5	1	1	1	301	32.4	8.84	2.96	1.55248e+06
	Sequence	Modifications	# Protein Groups	# Proteins	# PSMs	Master Protein Accessions	# Missed Cleavages	Theo. MH+ [Da]	m/z [Da] (by Search Engine): Sequest HT	DeltaM [ppm] (by Search Engine): Sequest HT	Percolator q-Value (by Search Engine): Sequest HT	Percolator PEP (by Search Engine): Sequest HT	XCorr (by Search Engine): Sequest HT	Annotated Sequence	Positions in Master Proteins	Abundance: F2: Sample	Top Apex RT [min]
	VIIQDLVELEQAAK		1	1	1	Gene.12477::CL952.Contig2_All::g.12477::m.12477	0	1568.89	784.952	4.39	0.002262	0.0003065	2.96	[R].VIIQDLVELEQAAK.[L]	Gene.12477::CL952.Contig2_All::g.12477::m.12477 [245-258]	1.55248e+06	52.52
Gene.101844::Unigene11494_All::g.101844::m.101844	Unigene11494_All	1.921	7	1	1	1	226	23.5	7.52	2.45	1.41768e+06
	Sequence	Modifications	# Protein Groups	# Proteins	# PSMs	Master Protein Accessions	# Missed Cleavages	Theo. MH+ [Da]	m/z [Da] (by Search Engine): Sequest HT	DeltaM [ppm] (by Search Engine): Sequest HT	Percolator q-Value (by Search Engine): Sequest HT	Percolator PEP (by Search Engine): Sequest HT	XCorr (by Search Engine): Sequest HT	Annotated Sequence	Positions in Master Proteins	Abundance: F2: Sample	Top Apex RT [min]
	GYTPEAPAGIIPPFK		1	1	1	Gene.101844::Unigene11494_All::g.101844::m.101844	0	1557.83	779.422	3.18	0.002262	0.012	2.45	[K].GYTPEAPAGIIPPFK.[T]	Gene.101844::Unigene11494_All::g.101844::m.101844 [166-180]	1.41768e+06	49.59
Gene.87760::Unigene4790_All::g.87760::m.87760	Unigene4790_All	1.194	7	1	1	1	201	21.8	6.32	1.78
	Sequence	Modifications	# Protein Groups	# Proteins	# PSMs	Master Protein Accessions	# Missed Cleavages	Theo. MH+ [Da]	m/z [Da] (by Search Engine): Sequest HT	DeltaM [ppm] (by Search Engine): Sequest HT	Percolator q-Value (by Search Engine): Sequest HT	Percolator PEP (by Search Engine): Sequest HT	XCorr (by Search Engine): Sequest HT	Annotated Sequence	Positions in Master Proteins	Abundance: F2: Sample	Top Apex RT [min]
	FPVEGIPAAFIVGK		1	1	1	Gene.87760::Unigene4790_All::g.87760::m.87760	0	1444.82	722.917	4.48	0.002262	0.06393	1.78	[K].FPVEGIPAAFIVGK.[D]	Gene.87760::Unigene4790_All::g.87760::m.87760 [152-165]
Gene.68844::CL8524.Contig1_All::g.68844::m.68844	CL8524.Contig1_All	1.824	4	1	1	1	320	35.5	9.38	1.86	1.75937e+06
	Sequence	Modifications	# Protein Groups	# Proteins	# PSMs	Master Protein Accessions	# Missed Cleavages	Theo. MH+ [Da]	m/z [Da] (by Search Engine): Sequest HT	DeltaM [ppm] (by Search Engine): Sequest HT	Percolator q-Value (by Search Engine): Sequest HT	Percolator PEP (by Search Engine): Sequest HT	XCorr (by Search Engine): Sequest HT	Annotated Sequence	Positions in Master Proteins	Abundance: F2: Sample	Top Apex RT [min]
	VVGLDADIEWFK		1	1	1	Gene.68844::CL8524.Contig1_All::g.68844::m.68844	0	1391.72	696.367	3.92	0.002262	0.015	1.86	[R].VVGLDADIEWFK.[T]	Gene.68844::CL8524.Contig1_All::g.68844::m.68844 [153-164]	1.75937e+06	52.67
Gene.166170::Unigene42985_All::g.166170::m.166170	Unigene42985_All	1.461	5	1	1	1	330	34.9	5.11	0
	Sequence	Modifications	# Protein Groups	# Proteins	# PSMs	Master Protein Accessions	# Missed Cleavages	Theo. MH+ [Da]	m/z [Da] (by Search Engine): Sequest HT	DeltaM [ppm] (by Search Engine): Sequest HT	Percolator q-Value (by Search Engine): Sequest HT	Percolator PEP (by Search Engine): Sequest HT	XCorr (by Search Engine): Sequest HT	Annotated Sequence	Positions in Master Proteins	Abundance: F2: Sample	Top Apex RT [min]
	ATYSLTGIEGPIVFK		1	1	1	Gene.166170::Unigene42985_All::g.166170::m.166170	0	1595.87	798.442	5.53	0.002262	0.03461	1.37	[R].ATYSLTGIEGPIVFK.[D]	Gene.166170::Unigene42985_All::g.166170::m.166170 [149-163]
Gene.85953::Unigene4316_All::g.85953::m.85953	Unigene4316_All	0.984	9	1	1	1	114	12.5	11.33	2.01	878676
	Sequence	Modifications	# Protein Groups	# Proteins	# PSMs	Master Protein Accessions	# Missed Cleavages	Theo. MH+ [Da]	m/z [Da] (by Search Engine): Sequest HT	DeltaM [ppm] (by Search Engine): Sequest HT	Percolator q-Value (by Search Engine): Sequest HT	Percolator PEP (by Search Engine): Sequest HT	XCorr (by Search Engine): Sequest HT	Annotated Sequence	Positions in Master Proteins	Abundance: F2: Sample	Top Apex RT [min]
	ISGLIYEETR		1	3	1	Gene.85953::Unigene4316_All::g.85953::m.85953	0	1180.62	590.816	3.78	0.002262	0.1038	2.01	[R].ISGLIYEETR.[S]	Gene.85953::Unigene4316_All::g.85953::m.85953 [58-67]	878676	40.19
Gene.111193::Unigene16054_All::g.111193::m.111193	Unigene16054_All	1.011	8	1	1	1	166	18.3	9.13	0	185229
	Sequence	Modifications	# Protein Groups	# Proteins	# PSMs	Master Protein Accessions	# Missed Cleavages	Theo. MH+ [Da]	m/z [Da] (by Search Engine): Sequest HT	DeltaM [ppm] (by Search Engine): Sequest HT	Percolator q-Value (by Search Engine): Sequest HT	Percolator PEP (by Search Engine): Sequest HT	XCorr (by Search Engine): Sequest HT	Annotated Sequence	Positions in Master Proteins	Abundance: F2: Sample	Top Apex RT [min]
	DVFNWLLLVPVTK		1	1	1	Gene.111193::Unigene16054_All::g.111193::m.111193	0	1543.89	772.451	4.32	0.002262	0.0974	1.11	[K].DVFNWLLLVPVTK.[A]	Gene.111193::Unigene16054_All::g.111193::m.111193 [58-70]	185229	53.93
Gene.120844::Unigene20767_All::g.120844::m.120844	Unigene20767_All	1.533	5	1	1	1	266	30	5.08	2.29	832660	Met-loss+Acetyl [N-Term]
	Sequence	Modifications	# Protein Groups	# Proteins	# PSMs	Master Protein Accessions	# Missed Cleavages	Theo. MH+ [Da]	m/z [Da] (by Search Engine): Sequest HT	DeltaM [ppm] (by Search Engine): Sequest HT	Percolator q-Value (by Search Engine): Sequest HT	Percolator PEP (by Search Engine): Sequest HT	XCorr (by Search Engine): Sequest HT	Annotated Sequence	Positions in Master Proteins	Abundance: F2: Sample	Top Apex RT [min]
	MALAQAEGIVAK	1xMet-loss+Acetyl [N-Term]	1	1	1	Gene.120844::Unigene20767_All::g.120844::m.120844	0	1112.63	556.821	3.98	0.002262	0.02931	2.29	[-].MALAQAEGIVAK.[M]	Gene.120844::Unigene20767_All::g.120844::m.120844 [1-12]	832660	46.18
Gene.198023::Unigene91156_All::g.198023::m.198023	Unigene91156_All	3.167	7	1	1	1	232	25.7	6.23	3.46	2.11401e+06
	Sequence	Modifications	# Protein Groups	# Proteins	# PSMs	Master Protein Accessions	# Missed Cleavages	Theo. MH+ [Da]	m/z [Da] (by Search Engine): Sequest HT	DeltaM [ppm] (by Search Engine): Sequest HT	Percolator q-Value (by Search Engine): Sequest HT	Percolator PEP (by Search Engine): Sequest HT	XCorr (by Search Engine): Sequest HT	Annotated Sequence	Positions in Master Proteins	Abundance: F2: Sample	Top Apex RT [min]
	VSLDVNHFAPDELTVK		1	1	1	Gene.198023::Unigene91156_All::g.198023::m.198023	0	1783.92	892.468	3.99	0.002262	0.0006808	3.46	[R].VSLDVNHFAPDELTVK.[T]	Gene.198023::Unigene91156_All::g.198023::m.198023 [124-139]	2.11401e+06	45.6
Gene.93424::Unigene7248_All::g.93424::m.93424	Unigene7248_All	2.201	9	1	1	1	215	23.3	8.72	2.27
	Sequence	Modifications	# Protein Groups	# Proteins	# PSMs	Master Protein Accessions	# Missed Cleavages	Theo. MH+ [Da]	m/z [Da] (by Search Engine): Sequest HT	DeltaM [ppm] (by Search Engine): Sequest HT	Percolator q-Value (by Search Engine): Sequest HT	Percolator PEP (by Search Engine): Sequest HT	XCorr (by Search Engine): Sequest HT	Annotated Sequence	Positions in Master Proteins	Abundance: F2: Sample	Top Apex RT [min]
	IPGDVGFDPLGFSDYYDLK		1	1	1	Gene.93424::Unigene7248_All::g.93424::m.93424	0	2118.01	1059.51	4.62	0.002262	0.006302	2.27	[K].IPGDVGFDPLGFSDYYDLK.[Y]	Gene.93424::Unigene7248_All::g.93424::m.93424 [57-75]
Gene.189481::Unigene73817_All::g.189481::m.189481	Unigene73817_All	0.968	3	1	1	1	358	40.1	7.02	2.12	420381
	Sequence	Modifications	# Protein Groups	# Proteins	# PSMs	Master Protein Accessions	# Missed Cleavages	Theo. MH+ [Da]	m/z [Da] (by Search Engine): Sequest HT	DeltaM [ppm] (by Search Engine): Sequest HT	Percolator q-Value (by Search Engine): Sequest HT	Percolator PEP (by Search Engine): Sequest HT	XCorr (by Search Engine): Sequest HT	Annotated Sequence	Positions in Master Proteins	Abundance: F2: Sample	Top Apex RT [min]
	TPAQFDADELR		1	1	1	Gene.189481::Unigene73817_All::g.189481::m.189481	0	1262.6	631.807	3.65	0.002262	0.1077	2.12	[K].TPAQFDADELR.[A]	Gene.189481::Unigene73817_All::g.189481::m.189481 [126-136]	420381	37.98
Gene.147150::Unigene33670_All::g.147150::m.147150	Unigene33670_All	0.931	1	1	1	1	620	68.6	5.5	0	668487
	Sequence	Modifications	# Protein Groups	# Proteins	# PSMs	Master Protein Accessions	# Missed Cleavages	Theo. MH+ [Da]	m/z [Da] (by Search Engine): Sequest HT	DeltaM [ppm] (by Search Engine): Sequest HT	Percolator q-Value (by Search Engine): Sequest HT	Percolator PEP (by Search Engine): Sequest HT	XCorr (by Search Engine): Sequest HT	Annotated Sequence	Positions in Master Proteins	Abundance: F2: Sample	Top Apex RT [min]
	ETGTVFIPR		1	1	1	Gene.147150::Unigene33670_All::g.147150::m.147150	0	1019.55	510.282	4.22	0.002262	0.1173	1.54	[K].ETGTVFIPR.[G]	Gene.147150::Unigene33670_All::g.147150::m.147150 [115-123]	668487	40.53
Gene.114579::Unigene18069_All::g.114579::m.114579	Unigene18069_All	1.641	4	1	1	1	646	70.9	5.52	0	324748
	Sequence	Modifications	# Protein Groups	# Proteins	# PSMs	Master Protein Accessions	# Missed Cleavages	Theo. MH+ [Da]	m/z [Da] (by Search Engine): Sequest HT	DeltaM [ppm] (by Search Engine): Sequest HT	Percolator q-Value (by Search Engine): Sequest HT	Percolator PEP (by Search Engine): Sequest HT	XCorr (by Search Engine): Sequest HT	Annotated Sequence	Positions in Master Proteins	Abundance: F2: Sample	Top Apex RT [min]
	QTQTFTTYSDNQPGVLIQVYEGER		1	1	1	Gene.114579::Unigene18069_All::g.114579::m.114579	0	2774.33	925.451	4.13	0.002262	0.02287	1.56	[K].QTQTFTTYSDNQPGVLIQVYEGER.[A]	Gene.114579::Unigene18069_All::g.114579::m.114579 [424-447]	324748	48.77
Gene.198705::Unigene92427_All::g.198705::m.198705	Unigene92427_All	3.389	4	1	1	1	589	65.3	5.11	3.12		Met-loss+Acetyl [N-Term]
	Sequence	Modifications	# Protein Groups	# Proteins	# PSMs	Master Protein Accessions	# Missed Cleavages	Theo. MH+ [Da]	m/z [Da] (by Search Engine): Sequest HT	DeltaM [ppm] (by Search Engine): Sequest HT	Percolator q-Value (by Search Engine): Sequest HT	Percolator PEP (by Search Engine): Sequest HT	XCorr (by Search Engine): Sequest HT	Annotated Sequence	Positions in Master Proteins	Abundance: F2: Sample	Top Apex RT [min]
	MAAADGDDSLYPIAVLIDELR	1xMet-loss+Acetyl [N-Term]	1	1	1	Gene.198705::Unigene92427_All::g.198705::m.198705	0	2159.09	1080.05	0.93	0.002262	0.0004087	3.12	[-].MAAADGDDSLYPIAVLIDELR.[N]	Gene.198705::Unigene92427_All::g.198705::m.198705 [1-21]
Gene.37795::CL3879.Contig3_All::g.37795::m.37795	CL3879.Contig3_All	1.04	4	1	1	1	329	35.7	9.13	0	243342
	Sequence	Modifications	# Protein Groups	# Proteins	# PSMs	Master Protein Accessions	# Missed Cleavages	Theo. MH+ [Da]	m/z [Da] (by Search Engine): Sequest HT	DeltaM [ppm] (by Search Engine): Sequest HT	Percolator q-Value (by Search Engine): Sequest HT	Percolator PEP (by Search Engine): Sequest HT	XCorr (by Search Engine): Sequest HT	Annotated Sequence	Positions in Master Proteins	Abundance: F2: Sample	Top Apex RT [min]
	DLAIIYGKPISTK		1	2	1	Gene.37795::CL3879.Contig3_All::g.37795::m.37795	0	1418.83	709.919	3.63	0.002262	0.09116	0.68	[R].DLAIIYGKPISTK.[G]	Gene.37795::CL3879.Contig3_All::g.37795::m.37795 [226-238]	243342	43.13
Gene.197290::Unigene89665_All::g.197290::m.197290	Unigene89665_All	1.314	7	1	1	1	207	23.5	6.7	1.98
	Sequence	Modifications	# Protein Groups	# Proteins	# PSMs	Master Protein Accessions	# Missed Cleavages	Theo. MH+ [Da]	m/z [Da] (by Search Engine): Sequest HT	DeltaM [ppm] (by Search Engine): Sequest HT	Percolator q-Value (by Search Engine): Sequest HT	Percolator PEP (by Search Engine): Sequest HT	XCorr (by Search Engine): Sequest HT	Annotated Sequence	Positions in Master Proteins	Abundance: F2: Sample	Top Apex RT [min]
	EAINVEQAFQTIAR		1	1	1	Gene.197290::Unigene89665_All::g.197290::m.197290	0	1589.83	795.421	4.29	0.002262	0.04851	1.98	[K].EAINVEQAFQTIAR.[N]	Gene.197290::Unigene89665_All::g.197290::m.197290 [158-171]
Gene.147038::Unigene33599_All::g.147038::m.147038	Unigene33599_All	0.909	6	1	1	1	191	20.8	6.16	1.78	1.38752e+06
	Sequence	Modifications	# Protein Groups	# Proteins	# PSMs	Master Protein Accessions	# Missed Cleavages	Theo. MH+ [Da]	m/z [Da] (by Search Engine): Sequest HT	DeltaM [ppm] (by Search Engine): Sequest HT	Percolator q-Value (by Search Engine): Sequest HT	Percolator PEP (by Search Engine): Sequest HT	XCorr (by Search Engine): Sequest HT	Annotated Sequence	Positions in Master Proteins	Abundance: F2: Sample	Top Apex RT [min]
	VHTVVLNDPGR		1	1	1	Gene.147038::Unigene33599_All::g.147038::m.147038	0	1206.66	603.835	3.88	0.002262	0.1233	1.78	[R].VHTVVLNDPGR.[L]	Gene.147038::Unigene33599_All::g.147038::m.147038 [8-18]	1.38752e+06	33.08
Gene.146859::Unigene33481_All::g.146859::m.146859	Unigene33481_All	2.345	0	1	1	1	3862	406	5.44	2.92	6.42904e+06
	Sequence	Modifications	# Protein Groups	# Proteins	# PSMs	Master Protein Accessions	# Missed Cleavages	Theo. MH+ [Da]	m/z [Da] (by Search Engine): Sequest HT	DeltaM [ppm] (by Search Engine): Sequest HT	Percolator q-Value (by Search Engine): Sequest HT	Percolator PEP (by Search Engine): Sequest HT	XCorr (by Search Engine): Sequest HT	Annotated Sequence	Positions in Master Proteins	Abundance: F2: Sample	Top Apex RT [min]
	GGTVAWNQVQLLER		1	1	1	Gene.146859::Unigene33481_All::g.146859::m.146859	0	1570.83	785.923	3.61	0.002262	0.004523	2.92	[K].GGTVAWNQVQLLER.[T]	Gene.146859::Unigene33481_All::g.146859::m.146859 [3697-3710]	6.42904e+06	47.21
Gene.44056::CL4672.Contig2_All::g.44056::m.44056	CL4672.Contig2_All	3.959	7	1	1	1	221	23.4	8.29	3.14	1729769
	Sequence	Modifications	# Protein Groups	# Proteins	# PSMs	Master Protein Accessions	# Missed Cleavages	Theo. MH+ [Da]	m/z [Da] (by Search Engine): Sequest HT	DeltaM [ppm] (by Search Engine): Sequest HT	Percolator q-Value (by Search Engine): Sequest HT	Percolator PEP (by Search Engine): Sequest HT	XCorr (by Search Engine): Sequest HT	Annotated Sequence	Positions in Master Proteins	Abundance: F2: Sample	Top Apex RT [min]
	LQGEGVTAIPFAGRPK		1	2	1	Gene.44056::CL4672.Contig2_All::g.44056::m.44056	0	1640.91	820.963	4.42	0.002262	0.0001098	3.14	[K].LQGEGVTAIPFAGRPK.[T]	Gene.44056::CL4672.Contig2_All::g.44056::m.44056 [40-55]	1729769	42
Gene.144417::Unigene32294_All::g.144417::m.144417	Unigene32294_All	2.034	4	1	1	1	305	32.4	8.87	2.27	830906
	Sequence	Modifications	# Protein Groups	# Proteins	# PSMs	Master Protein Accessions	# Missed Cleavages	Theo. MH+ [Da]	m/z [Da] (by Search Engine): Sequest HT	DeltaM [ppm] (by Search Engine): Sequest HT	Percolator q-Value (by Search Engine): Sequest HT	Percolator PEP (by Search Engine): Sequest HT	XCorr (by Search Engine): Sequest HT	Annotated Sequence	Positions in Master Proteins	Abundance: F2: Sample	Top Apex RT [min]
	VLQLYGAAPALSK		1	1	1	Gene.144417::Unigene32294_All::g.144417::m.144417	0	1330.77	665.893	4.47	0.002262	0.009237	2.27	[K].VLQLYGAAPALSK.[E]	Gene.144417::Unigene32294_All::g.144417::m.144417 [85-97]	830906	45.08
Gene.121918::Unigene21204_All::g.121918::m.121918	Unigene21204_All	3.104	8	1	1	1	225	24.7	8.1	2.4	356372
	Sequence	Modifications	# Protein Groups	# Proteins	# PSMs	Master Protein Accessions	# Missed Cleavages	Theo. MH+ [Da]	m/z [Da] (by Search Engine): Sequest HT	DeltaM [ppm] (by Search Engine): Sequest HT	Percolator q-Value (by Search Engine): Sequest HT	Percolator PEP (by Search Engine): Sequest HT	XCorr (by Search Engine): Sequest HT	Annotated Sequence	Positions in Master Proteins	Abundance: F2: Sample	Top Apex RT [min]
	AGAQTIQVGAGAAVSGK		1	1	1	Gene.121918::Unigene21204_All::g.121918::m.121918	0	1485.8	743.407	3.58	0.002262	0.0007871	2.4	[K].AGAQTIQVGAGAAVSGK.[K]	Gene.121918::Unigene21204_All::g.121918::m.121918 [204-220]	356372	34.51
Gene.3134::CL178.Contig1_All::g.3134::m.3134	CL178.Contig1_All	1.494	4	1	1	1	316	35	6.83	2.21	308611
	Sequence	Modifications	# Protein Groups	# Proteins	# PSMs	Master Protein Accessions	# Missed Cleavages	Theo. MH+ [Da]	m/z [Da] (by Search Engine): Sequest HT	DeltaM [ppm] (by Search Engine): Sequest HT	Percolator q-Value (by Search Engine): Sequest HT	Percolator PEP (by Search Engine): Sequest HT	XCorr (by Search Engine): Sequest HT	Annotated Sequence	Positions in Master Proteins	Abundance: F2: Sample	Top Apex RT [min]
	ASDKEVAGVLAHPR		1	2	1	Gene.3134::CL178.Contig1_All::g.3134::m.3134	1	1449.78	725.397	4.18	0.002262	0.03206	2.21	[K].ASDKEVAGVLAHPR.[G]	Gene.3134::CL178.Contig1_All::g.3134::m.3134 [256-269]	308611	33.3
Gene.148150::Unigene34161_All::g.148150::m.148150	Unigene34161_All	1.024	7	1	1	1	145	15.1	8.92	2.08	868626
	Sequence	Modifications	# Protein Groups	# Proteins	# PSMs	Master Protein Accessions	# Missed Cleavages	Theo. MH+ [Da]	m/z [Da] (by Search Engine): Sequest HT	DeltaM [ppm] (by Search Engine): Sequest HT	Percolator q-Value (by Search Engine): Sequest HT	Percolator PEP (by Search Engine): Sequest HT	XCorr (by Search Engine): Sequest HT	Annotated Sequence	Positions in Master Proteins	Abundance: F2: Sample	Top Apex RT [min]
	APVISLFDER		1	1	1	Gene.148150::Unigene34161_All::g.148150::m.148150	0	1146.62	573.814	3.88	0.002262	0.09454	2.08	[R].APVISLFDER.[E]	Gene.148150::Unigene34161_All::g.148150::m.148150 [87-96]	868626	48.77
Gene.46517::CL5029.Contig1_All::g.46517::m.46517	CL5029.Contig1_All	3.262	5	1	1	1	268	28.7	8.79	3.23	2.90952e+06
	Sequence	Modifications	# Protein Groups	# Proteins	# PSMs	Master Protein Accessions	# Missed Cleavages	Theo. MH+ [Da]	m/z [Da] (by Search Engine): Sequest HT	DeltaM [ppm] (by Search Engine): Sequest HT	Percolator q-Value (by Search Engine): Sequest HT	Percolator PEP (by Search Engine): Sequest HT	XCorr (by Search Engine): Sequest HT	Annotated Sequence	Positions in Master Proteins	Abundance: F2: Sample	Top Apex RT [min]
	TAEELSDIYSVDWK		1	1	1	Gene.46517::CL5029.Contig1_All::g.46517::m.46517	0	1655.78	828.398	4.97	0.002262	0.0005473	3.23	[R].TAEELSDIYSVDWK.[S]	Gene.46517::CL5029.Contig1_All::g.46517::m.46517 [172-185]	2.90952e+06	47.24
Gene.16861::CL1380.Contig1_All::g.16861::m.16861	CL1380.Contig1_All	0.978	9	1	1	1	181	19	4.94	0	746539
	Sequence	Modifications	# Protein Groups	# Proteins	# PSMs	Master Protein Accessions	# Missed Cleavages	Theo. MH+ [Da]	m/z [Da] (by Search Engine): Sequest HT	DeltaM [ppm] (by Search Engine): Sequest HT	Percolator q-Value (by Search Engine): Sequest HT	Percolator PEP (by Search Engine): Sequest HT	XCorr (by Search Engine): Sequest HT	Annotated Sequence	Positions in Master Proteins	Abundance: F2: Sample	Top Apex RT [min]
	SEAIKDADLSAAVVYR		1	1	1	Gene.16861::CL1380.Contig1_All::g.16861::m.16861	1	1707.89	854.453	4.06	0.002262	0.1051	1.33	[K].SEAIKDADLSAAVVYR.[S]	Gene.16861::CL1380.Contig1_All::g.16861::m.16861 [73-88]	746539	40.52
Gene.193563::Unigene82230_All::g.193563::m.193563	Unigene82230_All	1.415	4	1	1	1	267	30.8	4.84	0	209047
	Sequence	Modifications	# Protein Groups	# Proteins	# PSMs	Master Protein Accessions	# Missed Cleavages	Theo. MH+ [Da]	m/z [Da] (by Search Engine): Sequest HT	DeltaM [ppm] (by Search Engine): Sequest HT	Percolator q-Value (by Search Engine): Sequest HT	Percolator PEP (by Search Engine): Sequest HT	XCorr (by Search Engine): Sequest HT	Annotated Sequence	Positions in Master Proteins	Abundance: F2: Sample	Top Apex RT [min]
	KLVIIEGDLER		1	1	1	Gene.193563::Unigene82230_All::g.193563::m.193563	1	1284.75	642.882	4.14	0.002262	0.03847	1.24	[R].KLVIIEGDLER.[T]	Gene.193563::Unigene82230_All::g.193563::m.193563 [151-161]	209047	41.7
Gene.158311::Unigene39010_All::g.158311::m.158311	Unigene39010_All	1.95	16	1	1	1	144	15.3	5.77	0
	Sequence	Modifications	# Protein Groups	# Proteins	# PSMs	Master Protein Accessions	# Missed Cleavages	Theo. MH+ [Da]	m/z [Da] (by Search Engine): Sequest HT	DeltaM [ppm] (by Search Engine): Sequest HT	Percolator q-Value (by Search Engine): Sequest HT	Percolator PEP (by Search Engine): Sequest HT	XCorr (by Search Engine): Sequest HT	Annotated Sequence	Positions in Master Proteins	Abundance: F2: Sample	Top Apex RT [min]
	SSLIVASTVHALPVPALVAGGQR		1	1	1	Gene.158311::Unigene39010_All::g.158311::m.158311	0	2243.29	748.438	4.87	0.002262	0.01123	1.81	[R].SSLIVASTVHALPVPALVAGGQR.[A]	Gene.158311::Unigene39010_All::g.158311::m.158311 [102-124]
Gene.23875::CL2148.Contig1_All::g.23875::m.23875	CL2148.Contig1_All	0.872	4	1	1	1	290	31.7	9.44	0	529065
	Sequence	Modifications	# Protein Groups	# Proteins	# PSMs	Master Protein Accessions	# Missed Cleavages	Theo. MH+ [Da]	m/z [Da] (by Search Engine): Sequest HT	DeltaM [ppm] (by Search Engine): Sequest HT	Percolator q-Value (by Search Engine): Sequest HT	Percolator PEP (by Search Engine): Sequest HT	XCorr (by Search Engine): Sequest HT	Annotated Sequence	Positions in Master Proteins	Abundance: F2: Sample	Top Apex RT [min]
	ILPSIANEVLK		1	2	1	Gene.23875::CL2148.Contig1_All::g.23875::m.23875	0	1196.72	598.869	5.3	0.002262	0.1342	1.32	[R].ILPSIANEVLK.[S]	Gene.23875::CL2148.Contig1_All::g.23875::m.23875 [129-139]	529065	48.19
Gene.68080::CL8397.Contig2_All::g.68080::m.68080	CL8397.Contig2_All	4.733	9	1	1	1	327	35.2	9.14	3.88
	Sequence	Modifications	# Protein Groups	# Proteins	# PSMs	Master Protein Accessions	# Missed Cleavages	Theo. MH+ [Da]	m/z [Da] (by Search Engine): Sequest HT	DeltaM [ppm] (by Search Engine): Sequest HT	Percolator q-Value (by Search Engine): Sequest HT	Percolator PEP (by Search Engine): Sequest HT	XCorr (by Search Engine): Sequest HT	Annotated Sequence	Positions in Master Proteins	Abundance: F2: Sample	Top Apex RT [min]
	GGGSDSAYGLALIAGSLALDGLTGGLQDR		1	2	1	Gene.68080::CL8397.Contig2_All::g.68080::m.68080	0	2705.37	902.466	3.27	0.002262	1.848e-05	3.88	[K].GGGSDSAYGLALIAGSLALDGLTGGLQDR.[V]	Gene.68080::CL8397.Contig2_All::g.68080::m.68080 [157-185]
Gene.145463::Unigene32726_All::g.145463::m.145463	Unigene32726_All	0.852	5	1	1	1	172	20.1	10.7	0
	Sequence	Modifications	# Protein Groups	# Proteins	# PSMs	Master Protein Accessions	# Missed Cleavages	Theo. MH+ [Da]	m/z [Da] (by Search Engine): Sequest HT	DeltaM [ppm] (by Search Engine): Sequest HT	Percolator q-Value (by Search Engine): Sequest HT	Percolator PEP (by Search Engine): Sequest HT	XCorr (by Search Engine): Sequest HT	Annotated Sequence	Positions in Master Proteins	Abundance: F2: Sample	Top Apex RT [min]
	LMVKLLLK	1xOxidation [M2]	1	1	1	Gene.145463::Unigene32726_All::g.145463::m.145463	1	973.648	487.337	19.47	0.002262	0.1405	0.15	[K].LMVKLLLK.[H]	Gene.145463::Unigene32726_All::g.145463::m.145463 [90-97]
Gene.4105::CL262.Contig1_All::g.4105::m.4105	CL262.Contig1_All	1.243	2	1	1	1	732	79.2	7.17	0
	Sequence	Modifications	# Protein Groups	# Proteins	# PSMs	Master Protein Accessions	# Missed Cleavages	Theo. MH+ [Da]	m/z [Da] (by Search Engine): Sequest HT	DeltaM [ppm] (by Search Engine): Sequest HT	Percolator q-Value (by Search Engine): Sequest HT	Percolator PEP (by Search Engine): Sequest HT	XCorr (by Search Engine): Sequest HT	Annotated Sequence	Positions in Master Proteins	Abundance: F2: Sample	Top Apex RT [min]
	VVNSSLNALSEVLAR		1	2	1	Gene.4105::CL262.Contig1_All::g.4105::m.4105	0	1571.88	786.444	3.04	0.002262	0.05721	0.68	[R].VVNSSLNALSEVLAR.[L]	Gene.4105::CL262.Contig1_All::g.4105::m.4105 [56-70]
Gene.153608::Unigene36777_All::g.153608::m.153608	Unigene36777_All	2.582	9	1	1	1	172	17.7	6.32	2.84	9345626
	Sequence	Modifications	# Protein Groups	# Proteins	# PSMs	Master Protein Accessions	# Missed Cleavages	Theo. MH+ [Da]	m/z [Da] (by Search Engine): Sequest HT	DeltaM [ppm] (by Search Engine): Sequest HT	Percolator q-Value (by Search Engine): Sequest HT	Percolator PEP (by Search Engine): Sequest HT	XCorr (by Search Engine): Sequest HT	Annotated Sequence	Positions in Master Proteins	Abundance: F2: Sample	Top Apex RT [min]
	LTLNLLAPHAAIFSK		1	1	1	Gene.153608::Unigene36777_All::g.153608::m.153608	0	1608.95	804.981	4.78	0.002262	0.002616	2.84	[K].LTLNLLAPHAAIFSK.[K]	Gene.153608::Unigene36777_All::g.153608::m.153608 [40-54]	9345626	51.46
Gene.147762::Unigene34000_All::g.147762::m.147762	Unigene34000_All	0.943	4	1	1	1	358	37.7	9.67	0	392918
	Sequence	Modifications	# Protein Groups	# Proteins	# PSMs	Master Protein Accessions	# Missed Cleavages	Theo. MH+ [Da]	m/z [Da] (by Search Engine): Sequest HT	DeltaM [ppm] (by Search Engine): Sequest HT	Percolator q-Value (by Search Engine): Sequest HT	Percolator PEP (by Search Engine): Sequest HT	XCorr (by Search Engine): Sequest HT	Annotated Sequence	Positions in Master Proteins	Abundance: F2: Sample	Top Apex RT [min]
	VVPAAAAGGVGVK		1	1	1	Gene.147762::Unigene34000_All::g.147762::m.147762	0	1095.65	548.332	3.86	0.002262	0.114	1.59	[K].VVPAAAAGGVGVK.[D]	Gene.147762::Unigene34000_All::g.147762::m.147762 [113-125]	392918	34.33
Gene.130637::Unigene25460_All::g.130637::m.130637	Unigene25460_All	0.952	5	1	1	1	210	22.1	7.69	1.95
	Sequence	Modifications	# Protein Groups	# Proteins	# PSMs	Master Protein Accessions	# Missed Cleavages	Theo. MH+ [Da]	m/z [Da] (by Search Engine): Sequest HT	DeltaM [ppm] (by Search Engine): Sequest HT	Percolator q-Value (by Search Engine): Sequest HT	Percolator PEP (by Search Engine): Sequest HT	XCorr (by Search Engine): Sequest HT	Annotated Sequence	Positions in Master Proteins	Abundance: F2: Sample	Top Apex RT [min]
	GENQPFETLGR		1	1	1	Gene.130637::Unigene25460_All::g.130637::m.130637	0	1247.6	624.307	3.52	0.002262	0.1117	1.95	[R].GENQPFETLGR.[W]	Gene.130637::Unigene25460_All::g.130637::m.130637 [145-155]
Gene.60699::CL7219.Contig2_All::g.60699::m.60699	CL7219.Contig2_All	2.746	3	1	1	1	456	49.6	9.58	2.69	1.22729e+06
	Sequence	Modifications	# Protein Groups	# Proteins	# PSMs	Master Protein Accessions	# Missed Cleavages	Theo. MH+ [Da]	m/z [Da] (by Search Engine): Sequest HT	DeltaM [ppm] (by Search Engine): Sequest HT	Percolator q-Value (by Search Engine): Sequest HT	Percolator PEP (by Search Engine): Sequest HT	XCorr (by Search Engine): Sequest HT	Annotated Sequence	Positions in Master Proteins	Abundance: F2: Sample	Top Apex RT [min]
	ALEFVFQHPAVLSK		1	2	1	Gene.60699::CL7219.Contig2_All::g.60699::m.60699	0	1585.87	793.444	4.94	0.002262	0.001793	2.69	[R].ALEFVFQHPAVLSK.[I]	Gene.60699::CL7219.Contig2_All::g.60699::m.60699 [318-331]	1.22729e+06	48.03
Gene.93214::Unigene7159_All::g.93214::m.93214	Unigene7159_All	3.152	9	1	1	1	242	26.6	5.95	2.38	715340
	Sequence	Modifications	# Protein Groups	# Proteins	# PSMs	Master Protein Accessions	# Missed Cleavages	Theo. MH+ [Da]	m/z [Da] (by Search Engine): Sequest HT	DeltaM [ppm] (by Search Engine): Sequest HT	Percolator q-Value (by Search Engine): Sequest HT	Percolator PEP (by Search Engine): Sequest HT	XCorr (by Search Engine): Sequest HT	Annotated Sequence	Positions in Master Proteins	Abundance: F2: Sample	Top Apex RT [min]
	LVSVHVEQAELSGAEAAALQR		1	1	1	Gene.93214::Unigene7159_All::g.93214::m.93214	0	2178.15	726.724	3.48	0.002262	0.0007047	2.38	[R].LVSVHVEQAELSGAEAAALQR.[L]	Gene.93214::Unigene7159_All::g.93214::m.93214 [79-99]	715340	43.67
Gene.29049::CL2754.Contig2_All::g.29049::m.29049	CL2754.Contig2_All	0.858	10	1	1	1	133	15	5.2	0
	Sequence	Modifications	# Protein Groups	# Proteins	# PSMs	Master Protein Accessions	# Missed Cleavages	Theo. MH+ [Da]	m/z [Da] (by Search Engine): Sequest HT	DeltaM [ppm] (by Search Engine): Sequest HT	Percolator q-Value (by Search Engine): Sequest HT	Percolator PEP (by Search Engine): Sequest HT	XCorr (by Search Engine): Sequest HT	Annotated Sequence	Positions in Master Proteins	Abundance: F2: Sample	Top Apex RT [min]
	LKELEDLSRDDSR		1	1	1	Gene.29049::CL2754.Contig2_All::g.29049::m.29049	2	1575.8	788.396	-7.75	0.002262	0.1388	0.79	[R].LKELEDLSRDDSR.[G]	Gene.29049::CL2754.Contig2_All::g.29049::m.29049 [80-92]
Gene.102497::Unigene11767_All::g.102497::m.102497	Unigene11767_All	2.273	4	1	1	1	316	34.9	7.52	2.46
	Sequence	Modifications	# Protein Groups	# Proteins	# PSMs	Master Protein Accessions	# Missed Cleavages	Theo. MH+ [Da]	m/z [Da] (by Search Engine): Sequest HT	DeltaM [ppm] (by Search Engine): Sequest HT	Percolator q-Value (by Search Engine): Sequest HT	Percolator PEP (by Search Engine): Sequest HT	XCorr (by Search Engine): Sequest HT	Annotated Sequence	Positions in Master Proteins	Abundance: F2: Sample	Top Apex RT [min]
	STIYGWSLDLVR		1	1	1	Gene.102497::Unigene11767_All::g.102497::m.102497	0	1409.74	705.378	4.51	0.002262	0.005334	2.46	[R].STIYGWSLDLVR.[A]	Gene.102497::Unigene11767_All::g.102497::m.102497 [136-147]
